# Supplementary material for: Transcriptomic analysis of crustacean neuropeptide signaling during the moult cycle in the green shore crab, Carcinus maenas
Source: BMC Genomics. 2018 Sep 26;19:711. doi: 10.1186/s12864-018-5057-3 (PMC6158917; doi:10.1186/s12864-018-5057-3)
Supplement: Supplementary file 2 — Trinotate annotation reports and mined sequences for neuropeptides and G protein-coupled receptors. (XLSX 82011 kb) [file 12864_2018_5057_MOESM2_ESM.xlsx]

## Sheet: Carma_CNS-transcriptome annot.
#gene_id	transcript_id	sprot_Top_BLASTX_hit	RNAMMER	prot_id	prot_coords	sprot_Top_BLASTP_hit	Pfam	SignalP	TmHMM	eggnog	Kegg	gene_ontology_blast	gene_ontology_pfam
Cluster-130265.0_TR53034|c5_g4	Cluster-130265.0_TR53034|c5_g4_i5	.	.	Cluster-130265.0_TR53034|c5_g4_i5|m.1	2-337[-]	.	.	.	.	.	.	.	.
Cluster-160441.0_TR229932|c0_g1	Cluster-160441.0_TR229932|c0_g1_i1	.	.	.	.	.	.	.	.	.	.	.	.
Cluster-162510.0_TR122250|c0_g1	Cluster-162510.0_TR122250|c0_g1_i1	PBUG_BACSU^PBUG_BACSU^Q:2-193,H:373-436^46.88%ID^E:1e-10^RecName: Full=Guanine/hypoxanthine permease PbuG;^Bacteria; Firmicutes; Bacilli; Bacillales; Bacillaceae; Bacillus	.	Cluster-162510.0_TR122250|c0_g1_i1|m.2	207-917[-]	.	.	.	.	.	.	.	.
Cluster-569.11780_TR306881|c0_g2	Cluster-569.11780_TR306881|c0_g2_i1	.	.	.	.	.	.	.	.	.	.	.	.
Cluster-569.11780_TR19352|c3_g1	Cluster-569.11780_TR19352|c3_g1_i2	.	.	.	.	.	.	.	.	.	.	.	.
Cluster-569.11780_TR19352|c3_g1	Cluster-569.11780_TR19352|c3_g1_i1	.	.	.	.	.	.	.	.	.	.	.	.
Cluster-76416.0_TR274920|c0_g2	Cluster-76416.0_TR274920|c0_g2_i1	.	.	.	.	.	.	.	.	.	.	.	.
Cluster-76416.0_TR274920|c0_g1	Cluster-76416.0_TR274920|c0_g1_i1	.	.	Cluster-76416.0_TR274920|c0_g1_i1|m.3	1-336[+]	.	.	.	.	.	.	.	.
Cluster-28564.0_TR44422|c0_g1	Cluster-28564.0_TR44422|c0_g1_i1	.	.	.	.	.	.	.	.	.	.	.	.
Cluster-88911.0_TR65879|c0_g1	Cluster-88911.0_TR65879|c0_g1_i2	.	.	.	.	.	.	.	.	.	.	.	.
Cluster-88911.0_TR65879|c0_g1	Cluster-88911.0_TR65879|c0_g1_i1	.	.	.	.	.	.	.	.	.	.	.	.
Cluster-83343.0_TR16491|c2_g1	Cluster-83343.0_TR16491|c2_g1_i1	.	.	.	.	.	.	.	.	.	.	.	.
Cluster-29304.0_TR58537|c2_g1	Cluster-29304.0_TR58537|c2_g1_i1	.	.	.	.	.	.	.	.	.	.	.	.
Cluster-146619.0_TR59307|c6_g3	Cluster-146619.0_TR59307|c6_g3_i1	.	.	.	.	.	.	.	.	.	.	.	.
Cluster-171391.0_TR157925|c0_g1	Cluster-171391.0_TR157925|c0_g1_i1	.	.	.	.	.	.	.	.	.	.	.	.
Cluster-26776.0_TR17864|c1_g1	Cluster-26776.0_TR17864|c1_g1_i1	.	.	.	.	.	.	.	.	.	.	.	.
Cluster-160399.0_TR55905|c1_g1	Cluster-160399.0_TR55905|c1_g1_i4	HARB1_HUMAN^HARB1_HUMAN^Q:644-1303,H:90-313^33.33%ID^E:7e-34^RecName: Full=Putative nuclease HARBI1;^Eukaryota; Metazoa; Chordata; Craniata; Vertebrata; Euteleostomi; Mammalia; Eutheria; Euarchontoglires; Primates; Haplorrhini; Catarrhini; Hominidae; Homo	.	Cluster-160399.0_TR55905|c1_g1_i4|m.5	659-1396[+]	HARB1_HUMAN^HARB1_HUMAN^Q:1-245,H:95-348^32.95%ID^E:3e-37^RecName: Full=Putative nuclease HARBI1;^Eukaryota; Metazoa; Chordata; Craniata; Vertebrata; Euteleostomi; Mammalia; Eutheria; Euarchontoglires; Primates; Haplorrhini; Catarrhini; Hominidae; Homo	PF04827.12^Plant_tran^Plant transposon protein^24-203^E:1.2e-09`PF01609.19^DDE_Tnp_1^Transposase DDE domain^50-200^E:3.1e-12`PF13359.4^DDE_Tnp_4^DDE superfamily endonuclease^53-202^E:7.3e-36	.	.	ENOG411206Y^transposon protein	KEGG:hsa:283254	GO:0005813^cellular_component^centrosome`GO:0005737^cellular_component^cytoplasm`GO:0005634^cellular_component^nucleus`GO:0046872^molecular_function^metal ion binding`GO:0004518^molecular_function^nuclease activity	GO:0016788^molecular_function^hydrolase activity, acting on ester bonds`GO:0003677^molecular_function^DNA binding`GO:0004803^molecular_function^transposase activity`GO:0006313^biological_process^transposition, DNA-mediated
Cluster-160399.0_TR55905|c1_g1	Cluster-160399.0_TR55905|c1_g1_i2	HARB1_HUMAN^HARB1_HUMAN^Q:644-1303,H:90-313^33.33%ID^E:9e-34^RecName: Full=Putative nuclease HARBI1;^Eukaryota; Metazoa; Chordata; Craniata; Vertebrata; Euteleostomi; Mammalia; Eutheria; Euarchontoglires; Primates; Haplorrhini; Catarrhini; Hominidae; Homo	.	Cluster-160399.0_TR55905|c1_g1_i2|m.7	1964-2392[-]	.	.	.	.	.	.	.	.
Cluster-160399.0_TR55905|c1_g1	Cluster-160399.0_TR55905|c1_g1_i2	HARB1_HUMAN^HARB1_HUMAN^Q:644-1303,H:90-313^33.33%ID^E:9e-34^RecName: Full=Putative nuclease HARBI1;^Eukaryota; Metazoa; Chordata; Craniata; Vertebrata; Euteleostomi; Mammalia; Eutheria; Euarchontoglires; Primates; Haplorrhini; Catarrhini; Hominidae; Homo	.	Cluster-160399.0_TR55905|c1_g1_i2|m.6	659-1396[+]	HARB1_HUMAN^HARB1_HUMAN^Q:1-245,H:95-348^32.95%ID^E:3e-37^RecName: Full=Putative nuclease HARBI1;^Eukaryota; Metazoa; Chordata; Craniata; Vertebrata; Euteleostomi; Mammalia; Eutheria; Euarchontoglires; Primates; Haplorrhini; Catarrhini; Hominidae; Homo	PF04827.12^Plant_tran^Plant transposon protein^24-203^E:1.2e-09`PF01609.19^DDE_Tnp_1^Transposase DDE domain^50-200^E:3.1e-12`PF13359.4^DDE_Tnp_4^DDE superfamily endonuclease^53-202^E:7.3e-36	.	.	ENOG411206Y^transposon protein	KEGG:hsa:283254	GO:0005813^cellular_component^centrosome`GO:0005737^cellular_component^cytoplasm`GO:0005634^cellular_component^nucleus`GO:0046872^molecular_function^metal ion binding`GO:0004518^molecular_function^nuclease activity	GO:0016788^molecular_function^hydrolase activity, acting on ester bonds`GO:0003677^molecular_function^DNA binding`GO:0004803^molecular_function^transposase activity`GO:0006313^biological_process^transposition, DNA-mediated
Cluster-160399.0_TR55905|c1_g1	Cluster-160399.0_TR55905|c1_g1_i3	HARB1_HUMAN^HARB1_HUMAN^Q:620-1279,H:90-313^33.33%ID^E:7e-34^RecName: Full=Putative nuclease HARBI1;^Eukaryota; Metazoa; Chordata; Craniata; Vertebrata; Euteleostomi; Mammalia; Eutheria; Euarchontoglires; Primates; Haplorrhini; Catarrhini; Hominidae; Homo	.	Cluster-160399.0_TR55905|c1_g1_i3|m.9	635-1372[+]	HARB1_HUMAN^HARB1_HUMAN^Q:1-245,H:95-348^32.95%ID^E:3e-37^RecName: Full=Putative nuclease HARBI1;^Eukaryota; Metazoa; Chordata; Craniata; Vertebrata; Euteleostomi; Mammalia; Eutheria; Euarchontoglires; Primates; Haplorrhini; Catarrhini; Hominidae; Homo	PF04827.12^Plant_tran^Plant transposon protein^24-203^E:1.2e-09`PF01609.19^DDE_Tnp_1^Transposase DDE domain^50-200^E:3.1e-12`PF13359.4^DDE_Tnp_4^DDE superfamily endonuclease^53-202^E:7.3e-36	.	.	ENOG411206Y^transposon protein	KEGG:hsa:283254	GO:0005813^cellular_component^centrosome`GO:0005737^cellular_component^cytoplasm`GO:0005634^cellular_component^nucleus`GO:0046872^molecular_function^metal ion binding`GO:0004518^molecular_function^nuclease activity	GO:0016788^molecular_function^hydrolase activity, acting on ester bonds`GO:0003677^molecular_function^DNA binding`GO:0004803^molecular_function^transposase activity`GO:0006313^biological_process^transposition, DNA-mediated
Cluster-160399.0_TR55905|c1_g1	Cluster-160399.0_TR55905|c1_g1_i1	HARB1_HUMAN^HARB1_HUMAN^Q:620-1279,H:90-313^33.33%ID^E:9e-34^RecName: Full=Putative nuclease HARBI1;^Eukaryota; Metazoa; Chordata; Craniata; Vertebrata; Euteleostomi; Mammalia; Eutheria; Euarchontoglires; Primates; Haplorrhini; Catarrhini; Hominidae; Homo	.	Cluster-160399.0_TR55905|c1_g1_i1|m.11	1940-2368[-]	.	.	.	.	.	.	.	.
Cluster-160399.0_TR55905|c1_g1	Cluster-160399.0_TR55905|c1_g1_i1	HARB1_HUMAN^HARB1_HUMAN^Q:620-1279,H:90-313^33.33%ID^E:9e-34^RecName: Full=Putative nuclease HARBI1;^Eukaryota; Metazoa; Chordata; Craniata; Vertebrata; Euteleostomi; Mammalia; Eutheria; Euarchontoglires; Primates; Haplorrhini; Catarrhini; Hominidae; Homo	.	Cluster-160399.0_TR55905|c1_g1_i1|m.10	635-1372[+]	HARB1_HUMAN^HARB1_HUMAN^Q:1-245,H:95-348^32.95%ID^E:3e-37^RecName: Full=Putative nuclease HARBI1;^Eukaryota; Metazoa; Chordata; Craniata; Vertebrata; Euteleostomi; Mammalia; Eutheria; Euarchontoglires; Primates; Haplorrhini; Catarrhini; Hominidae; Homo	PF04827.12^Plant_tran^Plant transposon protein^24-203^E:1.2e-09`PF01609.19^DDE_Tnp_1^Transposase DDE domain^50-200^E:3.1e-12`PF13359.4^DDE_Tnp_4^DDE superfamily endonuclease^53-202^E:7.3e-36	.	.	ENOG411206Y^transposon protein	KEGG:hsa:283254	GO:0005813^cellular_component^centrosome`GO:0005737^cellular_component^cytoplasm`GO:0005634^cellular_component^nucleus`GO:0046872^molecular_function^metal ion binding`GO:0004518^molecular_function^nuclease activity	GO:0016788^molecular_function^hydrolase activity, acting on ester bonds`GO:0003677^molecular_function^DNA binding`GO:0004803^molecular_function^transposase activity`GO:0006313^biological_process^transposition, DNA-mediated
Cluster-160399.0_TR55905|c1_g1	Cluster-160399.0_TR55905|c1_g1_i5	HARB1_HUMAN^HARB1_HUMAN^Q:214-672,H:90-243^32.9%ID^E:8e-23^RecName: Full=Putative nuclease HARBI1;^Eukaryota; Metazoa; Chordata; Craniata; Vertebrata; Euteleostomi; Mammalia; Eutheria; Euarchontoglires; Primates; Haplorrhini; Catarrhini; Hominidae; Homo	.	Cluster-160399.0_TR55905|c1_g1_i5|m.13	229-675[+]	HARB1_HUMAN^HARB1_HUMAN^Q:1-148,H:95-243^32.67%ID^E:2e-22^RecName: Full=Putative nuclease HARBI1;^Eukaryota; Metazoa; Chordata; Craniata; Vertebrata; Euteleostomi; Mammalia; Eutheria; Euarchontoglires; Primates; Haplorrhini; Catarrhini; Hominidae; Homo	PF01609.19^DDE_Tnp_1^Transposase DDE domain^50-145^E:9.8e-09`PF13359.4^DDE_Tnp_4^DDE superfamily endonuclease^53-145^E:5e-18	.	.	ENOG411206Y^transposon protein	KEGG:hsa:283254	GO:0005813^cellular_component^centrosome`GO:0005737^cellular_component^cytoplasm`GO:0005634^cellular_component^nucleus`GO:0046872^molecular_function^metal ion binding`GO:0004518^molecular_function^nuclease activity	GO:0003677^molecular_function^DNA binding`GO:0004803^molecular_function^transposase activity`GO:0006313^biological_process^transposition, DNA-mediated
Cluster-1212.0_TR108668|c0_g1	Cluster-1212.0_TR108668|c0_g1_i1	.	.	.	.	.	.	.	.	.	.	.	.
Cluster-133831.0_TR261935|c0_g1	Cluster-133831.0_TR261935|c0_g1_i1	.	.	.	.	.	.	.	.	.	.	.	.
Cluster-58596.0_TR64933|c0_g2	Cluster-58596.0_TR64933|c0_g2_i2	.	.	.	.	.	.	.	.	.	.	.	.
Cluster-58596.0_TR64933|c0_g2	Cluster-58596.0_TR64933|c0_g2_i1	.	.	.	.	.	.	.	.	.	.	.	.
Cluster-174483.0_TR15234|c1_g2	Cluster-174483.0_TR15234|c1_g2_i1	NRX4_DROME^NRX4_DROME^Q:487-368,H:810-849^62.5%ID^E:4e-10^RecName: Full=Neurexin-4;^Eukaryota; Metazoa; Ecdysozoa; Arthropoda; Hexapoda; Insecta; Pterygota; Neoptera; Endopterygota; Diptera; Brachycera; Muscomorpha; Ephydroidea; Drosophilidae; Drosophila; Sophophora	.	.	.	.	.	.	.	ENOG410XPHG^contactin associated protein-like	KEGG:dme:Dmel_CG6827	GO:0005887^cellular_component^integral component of plasma membrane`GO:0005886^cellular_component^plasma membrane`GO:0005919^cellular_component^pleated septate junction`GO:0048786^cellular_component^presynaptic active zone`GO:0005918^cellular_component^septate junction`GO:0045202^cellular_component^synapse`GO:0008366^biological_process^axon ensheathment`GO:0061343^biological_process^cell adhesion…	.
Cluster-174483.0_TR15234|c1_g2	Cluster-174483.0_TR15234|c1_g2_i2	NRX4_DROME^NRX4_DROME^Q:479-360,H:810-849^62.5%ID^E:4e-10^RecName: Full=Neurexin-4;^Eukaryota; Metazoa; Ecdysozoa; Arthropoda; Hexapoda; Insecta; Pterygota; Neoptera; Endopterygota; Diptera; Brachycera; Muscomorpha; Ephydroidea; Drosophilidae; Drosophila; Sophophora	.	.	.	.	.	.	.	ENOG410XPHG^contactin associated protein-like	KEGG:dme:Dmel_CG6827	GO:0005887^cellular_component^integral component of plasma membrane`GO:0005886^cellular_component^plasma membrane`GO:0005919^cellular_component^pleated septate junction`GO:0048786^cellular_component^presynaptic active zone`GO:0005918^cellular_component^septate junction`GO:0045202^cellular_component^synapse`GO:0008366^biological_process^axon ensheathment`GO:0061343^biological_process^cell adhesion…	.
Cluster-174483.1_TR15234|c1_g1	Cluster-174483.1_TR15234|c1_g1_i2	NRX4_DROME^NRX4_DROME^Q:2374-95,H:525-1284^59.06%ID^E:0^RecName: Full=Neurexin-4;^Eukaryota; Metazoa; Ecdysozoa; Arthropoda; Hexapoda; Insecta; Pterygota; Neoptera; Endopterygota; Diptera; Brachycera; Muscomorpha; Ephydroidea; Drosophilidae; Drosophila; Sophophora`NRX4_DROME^NRX4_DROME^Q:1555-953,H:377-578^21.8%ID^E:7e-08^RecName: Full=Neurexin-4;^Eukaryota; Metazoa; Ecdysozoa; Arthropoda; Hexapo…	.	Cluster-174483.1_TR15234|c1_g1_i2|m.16	92-2395[-]	NRX4_DROME^NRX4_DROME^Q:8-767,H:525-1284^59.06%ID^E:0^RecName: Full=Neurexin-4;^Eukaryota; Metazoa; Ecdysozoa; Arthropoda; Hexapoda; Insecta; Pterygota; Neoptera; Endopterygota; Diptera; Brachycera; Muscomorpha; Ephydroidea; Drosophilidae; Drosophila; Sophophora`NRX4_DROME^NRX4_DROME^Q:281-481,H:377-578^21.8%ID^E:5e-08^RecName: Full=Neurexin-4;^Eukaryota; Metazoa; Ecdysozoa; Arthropoda; Hexapoda;…	PF00008.25^EGF^EGF-like domain^29-58^E:1.7e-06`PF02210.22^Laminin_G_2^Laminin G domain^307-425^E:8.7e-22`PF00054.21^Laminin_G_1^Laminin G domain^307-427^E:1.7e-12`PF12661.5^hEGF^Human growth factor-like EGF^454-471^E:0.044`PF02210.22^Laminin_G_2^Laminin G domain^515-638^E:2.1e-15`PF00054.21^Laminin_G_1^Laminin G domain^515-637^E:1.1e-07	.	ExpAA=22.65^PredHel=1^Topology=o700-722i	ENOG410XPHG^contactin associated protein-like	KEGG:dme:Dmel_CG6827	GO:0005887^cellular_component^integral component of plasma membrane`GO:0005886^cellular_component^plasma membrane`GO:0005919^cellular_component^pleated septate junction`GO:0048786^cellular_component^presynaptic active zone`GO:0005918^cellular_component^septate junction`GO:0045202^cellular_component^synapse`GO:0008366^biological_process^axon ensheathment`GO:0061343^biological_process^cell adhesion…	GO:0005515^molecular_function^protein binding
Cluster-174483.1_TR15234|c1_g1	Cluster-174483.1_TR15234|c1_g1_i1	NRX4_DROME^NRX4_DROME^Q:1061-417,H:1006-1219^57.67%ID^E:5e-72^RecName: Full=Neurexin-4;^Eukaryota; Metazoa; Ecdysozoa; Arthropoda; Hexapoda; Insecta; Pterygota; Neoptera; Endopterygota; Diptera; Brachycera; Muscomorpha; Ephydroidea; Drosophilidae; Drosophila; Sophophora	.	Cluster-174483.1_TR15234|c1_g1_i1|m.19	405-1064[-]	NRX4_DROME^NRX4_DROME^Q:1-216,H:1005-1219^57.41%ID^E:1e-81^RecName: Full=Neurexin-4;^Eukaryota; Metazoa; Ecdysozoa; Arthropoda; Hexapoda; Insecta; Pterygota; Neoptera; Endopterygota; Diptera; Brachycera; Muscomorpha; Ephydroidea; Drosophilidae; Drosophila; Sophophora	PF02210.22^Laminin_G_2^Laminin G domain^28-151^E:1.7e-16`PF00054.21^Laminin_G_1^Laminin G domain^28-150^E:9.1e-09	.	.	ENOG410XPHG^contactin associated protein-like	KEGG:dme:Dmel_CG6827	GO:0005887^cellular_component^integral component of plasma membrane`GO:0005886^cellular_component^plasma membrane`GO:0005919^cellular_component^pleated septate junction`GO:0048786^cellular_component^presynaptic active zone`GO:0005918^cellular_component^septate junction`GO:0045202^cellular_component^synapse`GO:0008366^biological_process^axon ensheathment`GO:0061343^biological_process^cell adhesion…	.
Cluster-132555.0_TR22741|c2_g4	Cluster-132555.0_TR22741|c2_g4_i1	.	.	.	.	.	.	.	.	.	.	.	.
Cluster-1899.0_TR114671|c0_g1	Cluster-1899.0_TR114671|c0_g1_i1	NP1L1_HUMAN^NP1L1_HUMAN^Q:25-456,H:52-199^44.59%ID^E:8e-29^RecName: Full=Nucleosome assembly protein 1-like 1;^Eukaryota; Metazoa; Chordata; Craniata; Vertebrata; Euteleostomi; Mammalia; Eutheria; Euarchontoglires; Primates; Haplorrhini; Catarrhini; Hominidae; Homo	.	Cluster-1899.0_TR114671|c0_g1_i1|m.21	1-474[+]	NP1L1_HUMAN^NP1L1_HUMAN^Q:9-152,H:52-199^44.59%ID^E:7e-29^RecName: Full=Nucleosome assembly protein 1-like 1;^Eukaryota; Metazoa; Chordata; Craniata; Vertebrata; Euteleostomi; Mammalia; Eutheria; Euarchontoglires; Primates; Haplorrhini; Catarrhini; Hominidae; Homo	PF00956.16^NAP^Nucleosome assembly protein (NAP)^33-155^E:3.8e-33	.	.	ENOG410XQN9^nucleosome assembly	KEGG:hsa:4673`KO:K11279	GO:0042470^cellular_component^melanosome`GO:0016020^cellular_component^membrane`GO:0005634^cellular_component^nucleus`GO:0006260^biological_process^DNA replication`GO:0006334^biological_process^nucleosome assembly`GO:0008284^biological_process^positive regulation of cell proliferation	GO:0006334^biological_process^nucleosome assembly`GO:0005634^cellular_component^nucleus
Cluster-130324.0_TR43579|c0_g1	Cluster-130324.0_TR43579|c0_g1_i1	.	.	.	.	.	.	.	.	.	.	.	.
Cluster-75034.0_TR160442|c0_g1	Cluster-75034.0_TR160442|c0_g1_i1	.	.	.	.	.	.	.	.	.	.	.	.
Cluster-114389.0_TR37078|c0_g3	Cluster-114389.0_TR37078|c0_g3_i1	.	.	.	.	.	.	.	.	.	.	.	.
Cluster-114389.0_TR37078|c0_g2	Cluster-114389.0_TR37078|c0_g2_i1	.	.	.	.	.	.	.	.	.	.	.	.
Cluster-569.6540_TR349426|c0_g1	Cluster-569.6540_TR349426|c0_g1_i1	.	.	.	.	.	.	.	.	.	.	.	.
Cluster-173084.1_TR9445|c0_g2	Cluster-173084.1_TR9445|c0_g2_i3	.	.	Cluster-173084.1_TR9445|c0_g2_i3|m.22	3-302[+]	.	.	.	.	.	.	.	.
Cluster-173084.1_TR9445|c0_g2	Cluster-173084.1_TR9445|c0_g2_i1	.	.	Cluster-173084.1_TR9445|c0_g2_i1|m.23	3-302[+]	.	.	.	.	.	.	.	.
Cluster-569.15414_TR17565|c0_g2	Cluster-569.15414_TR17565|c0_g2_i1	.	.	.	.	.	.	.	.	.	.	.	.
Cluster-55095.0_TR371105|c0_g1	Cluster-55095.0_TR371105|c0_g1_i1	.	.	.	.	.	.	.	.	.	.	.	.
Cluster-107780.0_TR175796|c0_g1	Cluster-107780.0_TR175796|c0_g1_i1	.	.	.	.	.	.	.	.	.	.	.	.
Cluster-187057.0_TR121163|c0_g1	Cluster-187057.0_TR121163|c0_g1_i1	.	.	.	.	.	.	.	.	.	.	.	.
Cluster-569.6542_TR37268|c0_g2	Cluster-569.6542_TR37268|c0_g2_i1	.	.	.	.	.	.	.	.	.	.	.	.
Cluster-569.6542_TR37268|c0_g1	Cluster-569.6542_TR37268|c0_g1_i1	.	.	.	.	.	.	.	.	.	.	.	.
Cluster-18472.0_TR382651|c0_g1	Cluster-18472.0_TR382651|c0_g1_i1	.	.	.	.	.	.	.	.	.	.	.	.
Cluster-569.16159_TR169918|c0_g1	Cluster-569.16159_TR169918|c0_g1_i1	.	.	.	.	.	.	.	.	.	.	.	.
Cluster-569.16158_TR353183|c0_g1	Cluster-569.16158_TR353183|c0_g1_i1	.	.	.	.	.	.	.	.	.	.	.	.
Cluster-12711.0_TR399504|c0_g1	Cluster-12711.0_TR399504|c0_g1_i1	.	.	.	.	.	.	.	.	.	.	.	.
Cluster-569.15416_TR14981|c2_g4	Cluster-569.15416_TR14981|c2_g4_i7	PTN6_MOUSE^PTN6_MOUSE^Q:908-357,H:325-509^39.36%ID^E:3e-38^RecName: Full=Tyrosine-protein phosphatase non-receptor type 6;^Eukaryota; Metazoa; Chordata; Craniata; Vertebrata; Euteleostomi; Mammalia; Eutheria; Euarchontoglires; Glires; Rodentia; Sciurognathi; Muroidea; Muridae; Murinae; Mus; Mus	.	Cluster-569.15416_TR14981|c2_g4_i7|m.24	318-908[-]	PTPRJ_MOUSE^PTPRJ_MOUSE^Q:1-191,H:1014-1200^38.74%ID^E:6e-41^RecName: Full=Receptor-type tyrosine-protein phosphatase eta;^Eukaryota; Metazoa; Chordata; Craniata; Vertebrata; Euteleostomi; Mammalia; Eutheria; Euarchontoglires; Glires; Rodentia; Sciurognathi; Muroidea; Muridae; Murinae; Mus; Mus	PF00102.25^Y_phosphatase^Protein-tyrosine phosphatase^1-188^E:2.7e-54	.	.	COG5599^protein tyrosine phosphatase	KEGG:mmu:19271`KO:K05698	GO:0009986^cellular_component^cell surface`GO:0005911^cellular_component^cell-cell junction`GO:0070062^cellular_component^extracellular exosome`GO:0001772^cellular_component^immunological synapse`GO:0016021^cellular_component^integral component of membrane`GO:0005886^cellular_component^plasma membrane`GO:0032587^cellular_component^ruffle membrane`GO:0008013^molecular_function^beta-catenin binding…	GO:0004725^molecular_function^protein tyrosine phosphatase activity`GO:0006470^biological_process^protein dephosphorylation
Cluster-569.15416_TR14981|c2_g4	Cluster-569.15416_TR14981|c2_g4_i6	PTN6_MOUSE^PTN6_MOUSE^Q:1133-573,H:325-512^39.27%ID^E:1e-37^RecName: Full=Tyrosine-protein phosphatase non-receptor type 6;^Eukaryota; Metazoa; Chordata; Craniata; Vertebrata; Euteleostomi; Mammalia; Eutheria; Euarchontoglires; Glires; Rodentia; Sciurognathi; Muroidea; Muridae; Murinae; Mus; Mus	.	Cluster-569.15416_TR14981|c2_g4_i6|m.26	525-1133[-]	PTN6_MOUSE^PTN6_MOUSE^Q:1-187,H:325-512^39.27%ID^E:6e-40^RecName: Full=Tyrosine-protein phosphatase non-receptor type 6;^Eukaryota; Metazoa; Chordata; Craniata; Vertebrata; Euteleostomi; Mammalia; Eutheria; Euarchontoglires; Glires; Rodentia; Sciurognathi; Muroidea; Muridae; Murinae; Mus; Mus	PF00102.25^Y_phosphatase^Protein-tyrosine phosphatase^1-187^E:3.6e-54	.	.	COG5599^protein tyrosine phosphatase	KEGG:mmu:15170`KO:K05697	GO:0042105^cellular_component^alpha-beta T cell receptor complex`GO:0005911^cellular_component^cell-cell junction`GO:0005737^cellular_component^cytoplasm`GO:0005829^cellular_component^cytosol`GO:0070062^cellular_component^extracellular exosome`GO:0005730^cellular_component^nucleolus`GO:0005634^cellular_component^nucleus`GO:0050839^molecular_function^cell adhesion molecule binding`GO:0001784^molec…	GO:0004725^molecular_function^protein tyrosine phosphatase activity`GO:0006470^biological_process^protein dephosphorylation
Cluster-569.42065_TR67646|c0_g1	Cluster-569.42065_TR67646|c0_g1_i1	.	.	.	.	.	.	.	.	.	.	.	.
Cluster-569.16151_TR205659|c0_g1	Cluster-569.16151_TR205659|c0_g1_i1	.	.	.	.	.	.	.	.	.	.	.	.
Cluster-569.16150_TR219556|c0_g1	Cluster-569.16150_TR219556|c0_g1_i1	.	.	.	.	.	.	.	.	.	.	.	.
Cluster-569.16153_TR298860|c0_g1	Cluster-569.16153_TR298860|c0_g1_i1	.	.	.	.	.	.	.	.	.	.	.	.
Cluster-569.16152_TR228741|c0_g2	Cluster-569.16152_TR228741|c0_g2_i1	.	.	.	.	.	.	.	.	.	.	.	.
Cluster-569.16152_TR228741|c0_g1	Cluster-569.16152_TR228741|c0_g1_i1	.	.	.	.	.	.	.	.	.	.	.	.
Cluster-569.16155_TR329212|c0_g1	Cluster-569.16155_TR329212|c0_g1_i1	.	.	.	.	.	.	.	.	.	.	.	.
Cluster-569.16154_TR318969|c0_g1	Cluster-569.16154_TR318969|c0_g1_i1	.	.	.	.	.	.	.	.	.	.	.	.
Cluster-569.16157_TR344746|c0_g1	Cluster-569.16157_TR344746|c0_g1_i1	.	.	.	.	.	.	.	.	.	.	.	.
Cluster-569.16156_TR64862|c0_g1	Cluster-569.16156_TR64862|c0_g1_i1	.	.	.	.	.	.	.	.	.	.	.	.
Cluster-176041.2_TR81969|c5_g1	Cluster-176041.2_TR81969|c5_g1_i3	NOC3L_DROME^NOC3L_DROME^Q:1155-616,H:592-772^41.21%ID^E:3e-38^RecName: Full=Nucleolar complex protein 3 homolog;^Eukaryota; Metazoa; Ecdysozoa; Arthropoda; Hexapoda; Insecta; Pterygota; Neoptera; Endopterygota; Diptera; Brachycera; Muscomorpha; Ephydroidea; Drosophilidae; Drosophila; Sophophora	.	Cluster-176041.2_TR81969|c5_g1_i3|m.28	253-1095[-]	NOC3L_DROME^NOC3L_DROME^Q:2-160,H:614-772^42.77%ID^E:1e-38^RecName: Full=Nucleolar complex protein 3 homolog;^Eukaryota; Metazoa; Ecdysozoa; Arthropoda; Hexapoda; Insecta; Pterygota; Neoptera; Endopterygota; Diptera; Brachycera; Muscomorpha; Ephydroidea; Drosophilidae; Drosophila; Sophophora	PF03914.15^CBF^CBF/Mak21 family^21-115^E:2.7e-18	.	.	COG5117^nucleolar complex associated 3 homolog (S. cerevisiae)	KEGG:dme:Dmel_CG1234`KO:K14834	GO:0005730^cellular_component^nucleolus`GO:0005634^cellular_component^nucleus`GO:0003682^molecular_function^chromatin binding	.
Cluster-176041.2_TR81969|c5_g1	Cluster-176041.2_TR81969|c5_g1_i2	NOC3L_DROME^NOC3L_DROME^Q:1404-613,H:509-773^44.15%ID^E:1e-74^RecName: Full=Nucleolar complex protein 3 homolog;^Eukaryota; Metazoa; Ecdysozoa; Arthropoda; Hexapoda; Insecta; Pterygota; Neoptera; Endopterygota; Diptera; Brachycera; Muscomorpha; Ephydroidea; Drosophilidae; Drosophila; Sophophora	.	Cluster-176041.2_TR81969|c5_g1_i2|m.29	253-1410[-]	NOC3L_DROME^NOC3L_DROME^Q:3-265,H:509-772^44.32%ID^E:5e-76^RecName: Full=Nucleolar complex protein 3 homolog;^Eukaryota; Metazoa; Ecdysozoa; Arthropoda; Hexapoda; Insecta; Pterygota; Neoptera; Endopterygota; Diptera; Brachycera; Muscomorpha; Ephydroidea; Drosophilidae; Drosophila; Sophophora	PF03914.15^CBF^CBF/Mak21 family^66-220^E:1e-22	.	.	COG5117^nucleolar complex associated 3 homolog (S. cerevisiae)	KEGG:dme:Dmel_CG1234`KO:K14834	GO:0005730^cellular_component^nucleolus`GO:0005634^cellular_component^nucleus`GO:0003682^molecular_function^chromatin binding	.
Cluster-176041.2_TR81969|c5_g1	Cluster-176041.2_TR81969|c5_g1_i1	NOC3L_DROME^NOC3L_DROME^Q:1309-929,H:592-719^36.43%ID^E:7e-17^RecName: Full=Nucleolar complex protein 3 homolog;^Eukaryota; Metazoa; Ecdysozoa; Arthropoda; Hexapoda; Insecta; Pterygota; Neoptera; Endopterygota; Diptera; Brachycera; Muscomorpha; Ephydroidea; Drosophilidae; Drosophila; Sophophora`NOC3L_DROME^NOC3L_DROME^Q:795-616,H:713-772^48.33%ID^E:1e-11^RecName: Full=Nucleolar complex protein 3 …	.	Cluster-176041.2_TR81969|c5_g1_i1|m.30	253-645[-]	.	.	.	.	.	.	.	.
Cluster-176041.2_TR81969|c5_g1	Cluster-176041.2_TR81969|c5_g1_i1	NOC3L_DROME^NOC3L_DROME^Q:1309-929,H:592-719^36.43%ID^E:7e-17^RecName: Full=Nucleolar complex protein 3 homolog;^Eukaryota; Metazoa; Ecdysozoa; Arthropoda; Hexapoda; Insecta; Pterygota; Neoptera; Endopterygota; Diptera; Brachycera; Muscomorpha; Ephydroidea; Drosophilidae; Drosophila; Sophophora`NOC3L_DROME^NOC3L_DROME^Q:795-616,H:713-772^48.33%ID^E:1e-11^RecName: Full=Nucleolar complex protein 3 …	.	Cluster-176041.2_TR81969|c5_g1_i1|m.32	914-1249[-]	NOC3L_DROME^NOC3L_DROME^Q:2-104,H:614-716^38.83%ID^E:5e-17^RecName: Full=Nucleolar complex protein 3 homolog;^Eukaryota; Metazoa; Ecdysozoa; Arthropoda; Hexapoda; Insecta; Pterygota; Neoptera; Endopterygota; Diptera; Brachycera; Muscomorpha; Ephydroidea; Drosophilidae; Drosophila; Sophophora	PF03914.15^CBF^CBF/Mak21 family^21-104^E:1.7e-13	.	.	COG5117^nucleolar complex associated 3 homolog (S. cerevisiae)	KEGG:dme:Dmel_CG1234`KO:K14834	GO:0005730^cellular_component^nucleolus`GO:0005634^cellular_component^nucleus`GO:0003682^molecular_function^chromatin binding	.
Cluster-924.0_TR189089|c0_g1	Cluster-924.0_TR189089|c0_g1_i1	.	.	.	.	.	.	.	.	.	.	.	.
Cluster-176041.0_TR81969|c5_g2	Cluster-176041.0_TR81969|c5_g2_i4	NOC3L_XENLA^NOC3L_XENLA^Q:631-413,H:322-397^36.84%ID^E:7e-07^RecName: Full=Nucleolar complex protein 3 homolog;^Eukaryota; Metazoa; Chordata; Craniata; Vertebrata; Euteleostomi; Amphibia; Batrachia; Anura; Pipoidea; Pipidae; Xenopodinae; Xenopus; Xenopus	.	Cluster-176041.0_TR81969|c5_g2_i4|m.33	281-640[-]	NOC3L_XENLA^NOC3L_XENLA^Q:4-76,H:322-397^36.84%ID^E:2e-07^RecName: Full=Nucleolar complex protein 3 homolog;^Eukaryota; Metazoa; Chordata; Craniata; Vertebrata; Euteleostomi; Amphibia; Batrachia; Anura; Pipoidea; Pipidae; Xenopodinae; Xenopus; Xenopus	.	.	.	.	KEGG:xla:495105`KO:K14834	GO:0005730^cellular_component^nucleolus	.
Cluster-34993.1_TR8093|c6_g4	Cluster-34993.1_TR8093|c6_g4_i7	.	.	.	.	.	.	.	.	.	.	.	.
Cluster-34993.1_TR8093|c6_g4	Cluster-34993.1_TR8093|c6_g4_i5	.	.	Cluster-34993.1_TR8093|c6_g4_i5|m.35	1-309[+]	.	.	.	.	.	.	.	.
Cluster-569.29108_TR201105|c0_g1	Cluster-569.29108_TR201105|c0_g1_i1	.	.	.	.	.	.	.	.	.	.	.	.
Cluster-569.29109_TR213030|c0_g1	Cluster-569.29109_TR213030|c0_g1_i1	.	.	Cluster-569.29109_TR213030|c0_g1_i1|m.36	131-436[-]	.	.	.	.	.	.	.	.
Cluster-123019.0_TR64161|c0_g1	Cluster-123019.0_TR64161|c0_g1_i1	.	.	.	.	.	.	.	.	.	.	.	.
Cluster-569.29104_TR182970|c0_g1	Cluster-569.29104_TR182970|c0_g1_i1	.	.	.	.	.	.	.	.	.	.	.	.
Cluster-569.29105_TR184992|c0_g1	Cluster-569.29105_TR184992|c0_g1_i1	.	.	.	.	.	.	.	.	.	.	.	.
Cluster-569.29106_TR184992|c0_g1	Cluster-569.29106_TR184992|c0_g1_i2	.	.	.	.	.	.	.	.	.	.	.	.
Cluster-569.29107_TR200858|c0_g2	Cluster-569.29107_TR200858|c0_g2_i1	.	.	.	.	.	.	.	.	.	.	.	.
Cluster-569.29100_TR141840|c0_g1	Cluster-569.29100_TR141840|c0_g1_i1	.	.	.	.	.	.	.	.	.	.	.	.
Cluster-569.29101_TR148040|c0_g1	Cluster-569.29101_TR148040|c0_g1_i1	YPEL5_PONAB^YPEL5_PONAB^Q:44-400,H:1-119^83.19%ID^E:4e-69^RecName: Full=Protein yippee-like 5;^Eukaryota; Metazoa; Chordata; Craniata; Vertebrata; Euteleostomi; Mammalia; Eutheria; Euarchontoglires; Primates; Haplorrhini; Catarrhini; Hominidae; Pongo	.	Cluster-569.29101_TR148040|c0_g1_i1|m.38	2-403[+]	YPEL5_PONAB^YPEL5_PONAB^Q:15-133,H:1-119^83.19%ID^E:1e-70^RecName: Full=Protein yippee-like 5;^Eukaryota; Metazoa; Chordata; Craniata; Vertebrata; Euteleostomi; Mammalia; Eutheria; Euarchontoglires; Primates; Haplorrhini; Catarrhini; Hominidae; Pongo	PF03226.12^Yippee-Mis18^Yippee zinc-binding/DNA-binding /Mis18, centromere assembly^28-121^E:4.8e-14	.	.	ENOG4111VJ1^Yippee-like	KEGG:pon:100173582	GO:0046872^molecular_function^metal ion binding	.
Cluster-569.29102_TR173257|c0_g1	Cluster-569.29102_TR173257|c0_g1_i1	.	.	.	.	.	.	.	.	.	.	.	.
Cluster-569.29103_TR180521|c0_g1	Cluster-569.29103_TR180521|c0_g1_i1	.	.	.	.	.	.	.	.	.	.	.	.
Cluster-148013.0_TR167864|c0_g1	Cluster-148013.0_TR167864|c0_g1_i1	.	.	.	.	.	.	.	.	.	.	.	.
Cluster-38704.0_TR144461|c0_g1	Cluster-38704.0_TR144461|c0_g1_i1	.	.	.	.	.	.	.	.	.	.	.	.
Cluster-34993.4_TR8093|c6_g4	Cluster-34993.4_TR8093|c6_g4_i2	.	.	Cluster-34993.4_TR8093|c6_g4_i2|m.39	3-347[+]	.	PF13561.4^adh_short_C2^Enoyl-(Acyl carrier protein) reductase^2-82^E:2.6e-09`PF00106.23^adh_short^short chain dehydrogenase^2-82^E:8.6e-08	.	.	.	.	.	.
Cluster-34993.4_TR8093|c6_g4	Cluster-34993.4_TR8093|c6_g4_i6	.	.	.	.	.	.	.	.	.	.	.	.
Cluster-89250.0_TR45717|c19_g1	Cluster-89250.0_TR45717|c19_g1_i1	.	.	.	.	.	.	.	.	.	.	.	.
Cluster-569.6549_TR294045|c0_g1	Cluster-569.6549_TR294045|c0_g1_i1	.	.	.	.	.	.	.	.	.	.	.	.
Cluster-55370.0_TR333202|c0_g1	Cluster-55370.0_TR333202|c0_g1_i1	.	.	.	.	.	.	.	.	.	.	.	.
Cluster-109424.0_TR44796|c0_g1	Cluster-109424.0_TR44796|c0_g1_i1	.	.	.	.	.	.	.	.	.	.	.	.
Cluster-137587.0_TR46547|c0_g1	Cluster-137587.0_TR46547|c0_g1_i1	.	.	.	.	.	.	.	.	.	.	.	.
Cluster-118418.8_TR27799|c4_g17	Cluster-118418.8_TR27799|c4_g17_i2	.	.	.	.	.	.	.	.	.	.	.	.
Cluster-118418.8_TR27799|c4_g13	Cluster-118418.8_TR27799|c4_g13_i1	.	.	.	.	.	.	.	.	.	.	.	.
Cluster-118418.8_TR27799|c4_g13	Cluster-118418.8_TR27799|c4_g13_i2	.	.	.	.	.	.	.	.	.	.	.	.
Cluster-118418.8_TR27799|c4_g5	Cluster-118418.8_TR27799|c4_g5_i1	.	.	.	.	.	.	.	.	.	.	.	.
Cluster-119949.0_TR356123|c0_g1	Cluster-119949.0_TR356123|c0_g1_i1	LIVH_SALTY^LIVH_SALTY^Q:215-1054,H:9-302^27.45%ID^E:8e-13^RecName: Full=High-affinity branched-chain amino acid transport system permease protein LivH;^Bacteria; Proteobacteria; Gammaproteobacteria; Enterobacterales; Enterobacteriaceae; Salmonella	.	Cluster-119949.0_TR356123|c0_g1_i1|m.43	151-1071[+]	.	.	.	.	.	.	.	.
Cluster-119949.0_TR356123|c0_g1	Cluster-119949.0_TR356123|c0_g1_i1	LIVH_SALTY^LIVH_SALTY^Q:215-1054,H:9-302^27.45%ID^E:8e-13^RecName: Full=High-affinity branched-chain amino acid transport system permease protein LivH;^Bacteria; Proteobacteria; Gammaproteobacteria; Enterobacterales; Enterobacteriaceae; Salmonella	.	Cluster-119949.0_TR356123|c0_g1_i1|m.45	194-1063[+]	LIVH_SALTY^LIVH_SALTY^Q:8-287,H:9-302^27.45%ID^E:1e-14^RecName: Full=High-affinity branched-chain amino acid transport system permease protein LivH;^Bacteria; Proteobacteria; Gammaproteobacteria; Enterobacterales; Enterobacteriaceae; Salmonella	PF02653.14^BPD_transp_2^Branched-chain amino acid transport system / permease component^12-277^E:2.8e-39	.	ExpAA=172.49^PredHel=8^Topology=o15-32i37-59o64-86i95-117o140-162i193-215o230-252i264-286o	COG0559^(ABC) transporter	KEGG:stm:STM3563`KO:K01997	GO:0016021^cellular_component^integral component of membrane`GO:0005886^cellular_component^plasma membrane`GO:0005215^molecular_function^transporter activity`GO:0006865^biological_process^amino acid transport	GO:0005215^molecular_function^transporter activity`GO:0006810^biological_process^transport`GO:0016020^cellular_component^membrane
Cluster-119949.0_TR356123|c0_g1	Cluster-119949.0_TR356123|c0_g1_i1	LIVH_SALTY^LIVH_SALTY^Q:215-1054,H:9-302^27.45%ID^E:8e-13^RecName: Full=High-affinity branched-chain amino acid transport system permease protein LivH;^Bacteria; Proteobacteria; Gammaproteobacteria; Enterobacterales; Enterobacteriaceae; Salmonella	.	Cluster-119949.0_TR356123|c0_g1_i1|m.46	1068-1901[+]	BRAE_PSEAE^BRAE_PSEAE^Q:39-276,H:113-370^24.42%ID^E:3e-11^RecName: Full=High-affinity branched-chain amino acid transport system permease protein BraE;^Bacteria; Proteobacteria; Gammaproteobacteria; Pseudomonadales; Pseudomonadaceae; Pseudomonas	PF02653.14^BPD_transp_2^Branched-chain amino acid transport system / permease component^40-277^E:1.4e-31	.	ExpAA=174.43^PredHel=8^Topology=i13-35o40-62i67-86o90-112i119-138o170-192i220-242o252-274i	COG4177^(ABC) transporter	KEGG:pae:PA1072`KO:K01998	GO:0016021^cellular_component^integral component of membrane`GO:0005886^cellular_component^plasma membrane`GO:0015658^molecular_function^branched-chain amino acid transmembrane transporter activity`GO:0042941^biological_process^D-alanine transport	GO:0005215^molecular_function^transporter activity`GO:0006810^biological_process^transport`GO:0016020^cellular_component^membrane
Cluster-119949.0_TR356123|c0_g1	Cluster-119949.0_TR356123|c0_g1_i1	LIVH_SALTY^LIVH_SALTY^Q:215-1054,H:9-302^27.45%ID^E:8e-13^RecName: Full=High-affinity branched-chain amino acid transport system permease protein LivH;^Bacteria; Proteobacteria; Gammaproteobacteria; Enterobacterales; Enterobacteriaceae; Salmonella	.	Cluster-119949.0_TR356123|c0_g1_i1|m.42	146-1243[-]	.	.	.	.	.	.	.	.
Cluster-119949.0_TR356123|c0_g1	Cluster-119949.0_TR356123|c0_g1_i1	LIVH_SALTY^LIVH_SALTY^Q:215-1054,H:9-302^27.45%ID^E:8e-13^RecName: Full=High-affinity branched-chain amino acid transport system permease protein LivH;^Bacteria; Proteobacteria; Gammaproteobacteria; Enterobacterales; Enterobacteriaceae; Salmonella	.	Cluster-119949.0_TR356123|c0_g1_i1|m.44	996-1901[-]	.	.	.	.	.	.	.	.
Cluster-62900.0_TR260100|c0_g1	Cluster-62900.0_TR260100|c0_g1_i1	.	.	.	.	.	.	.	.	.	.	.	.
Cluster-69019.0_TR255526|c0_g1	Cluster-69019.0_TR255526|c0_g1_i1	.	.	.	.	.	.	.	.	.	.	.	.
Cluster-44556.0_TR12594|c4_g5	Cluster-44556.0_TR12594|c4_g5_i1	.	.	.	.	.	.	.	.	.	.	.	.
Cluster-44556.1_TR12594|c4_g5	Cluster-44556.1_TR12594|c4_g5_i2	.	.	.	.	.	.	.	.	.	.	.	.
Cluster-143614.0_TR113681|c0_g1	Cluster-143614.0_TR113681|c0_g1_i1	.	.	.	.	.	.	.	.	.	.	.	.
Cluster-51641.0_TR56507|c1_g1	Cluster-51641.0_TR56507|c1_g1_i2	.	.	.	.	.	.	.	.	.	.	.	.
Cluster-51641.0_TR56507|c1_g1	Cluster-51641.0_TR56507|c1_g1_i1	.	.	.	.	.	.	.	.	.	.	.	.
Cluster-142453.0_TR18789|c1_g1	Cluster-142453.0_TR18789|c1_g1_i4	KLDC2_MOUSE^KLDC2_MOUSE^Q:228-1379,H:31-404^35.19%ID^E:5e-62^RecName: Full=Kelch domain-containing protein 2;^Eukaryota; Metazoa; Chordata; Craniata; Vertebrata; Euteleostomi; Mammalia; Eutheria; Euarchontoglires; Glires; Rodentia; Sciurognathi; Muroidea; Muridae; Murinae; Mus; Mus	.	Cluster-142453.0_TR18789|c1_g1_i4|m.48	177-1382[+]	KLDC2_MOUSE^KLDC2_MOUSE^Q:18-401,H:31-404^35.19%ID^E:4e-68^RecName: Full=Kelch domain-containing protein 2;^Eukaryota; Metazoa; Chordata; Craniata; Vertebrata; Euteleostomi; Mammalia; Eutheria; Euarchontoglires; Glires; Rodentia; Sciurognathi; Muroidea; Muridae; Murinae; Mus; Mus	PF13854.4^Kelch_5^Kelch motif^81-124^E:1.4e-06`PF13854.4^Kelch_5^Kelch motif^209-245^E:8.9e-05`PF01344.23^Kelch_1^Kelch motif^211-250^E:2.5e-05`PF13964.4^Kelch_6^Kelch motif^211-250^E:2.5e-06`PF13418.4^Kelch_4^Galactose oxidase, central domain^211-250^E:1.3e-07`PF13415.4^Kelch_3^Galactose oxidase, central domain^221-269^E:2.3e-06`PF13854.4^Kelch_5^Kelch motif^261-301^E:4.2e-07`PF13418.4^Kelch_4^G…	.	.	ENOG410Y5WM^Kelch domain containing	KEGG:mmu:69554	GO:0031965^cellular_component^nuclear membrane`GO:0005634^cellular_component^nucleus	GO:0005515^molecular_function^protein binding
Cluster-142453.0_TR18789|c1_g1	Cluster-142453.0_TR18789|c1_g1_i12	KLDC2_MOUSE^KLDC2_MOUSE^Q:252-674,H:264-404^38.73%ID^E:2e-23^RecName: Full=Kelch domain-containing protein 2;^Eukaryota; Metazoa; Chordata; Craniata; Vertebrata; Euteleostomi; Mammalia; Eutheria; Euarchontoglires; Glires; Rodentia; Sciurognathi; Muroidea; Muridae; Murinae; Mus; Mus	.	.	.	.	.	.	.	ENOG410Y5WM^Kelch domain containing	KEGG:mmu:69554	GO:0031965^cellular_component^nuclear membrane`GO:0005634^cellular_component^nucleus	.
Cluster-142453.0_TR18789|c1_g1	Cluster-142453.0_TR18789|c1_g1_i9	KLDC2_MOUSE^KLDC2_MOUSE^Q:174-596,H:264-404^38.73%ID^E:1e-23^RecName: Full=Kelch domain-containing protein 2;^Eukaryota; Metazoa; Chordata; Craniata; Vertebrata; Euteleostomi; Mammalia; Eutheria; Euarchontoglires; Glires; Rodentia; Sciurognathi; Muroidea; Muridae; Murinae; Mus; Mus	.	.	.	.	.	.	.	ENOG410Y5WM^Kelch domain containing	KEGG:mmu:69554	GO:0031965^cellular_component^nuclear membrane`GO:0005634^cellular_component^nucleus	.
Cluster-142453.0_TR18789|c1_g1	Cluster-142453.0_TR18789|c1_g1_i6	KLDC2_MOUSE^KLDC2_MOUSE^Q:476-898,H:264-404^38.73%ID^E:8e-23^RecName: Full=Kelch domain-containing protein 2;^Eukaryota; Metazoa; Chordata; Craniata; Vertebrata; Euteleostomi; Mammalia; Eutheria; Euarchontoglires; Glires; Rodentia; Sciurognathi; Muroidea; Muridae; Murinae; Mus; Mus	.	.	.	.	.	.	.	ENOG410Y5WM^Kelch domain containing	KEGG:mmu:69554	GO:0031965^cellular_component^nuclear membrane`GO:0005634^cellular_component^nucleus	.
Cluster-142453.0_TR18789|c1_g1	Cluster-142453.0_TR18789|c1_g1_i5	KLDC2_RAT^KLDC2_RAT^Q:117-446,H:295-404^36.04%ID^E:4e-13^RecName: Full=Kelch domain-containing protein 2;^Eukaryota; Metazoa; Chordata; Craniata; Vertebrata; Euteleostomi; Mammalia; Eutheria; Euarchontoglires; Glires; Rodentia; Sciurognathi; Muroidea; Muridae; Murinae; Rattus	.	.	.	.	.	.	.	ENOG410Y5WM^Kelch domain containing	KEGG:rno:299113	GO:0031965^cellular_component^nuclear membrane	.
Cluster-142453.0_TR18789|c1_g1	Cluster-142453.0_TR18789|c1_g1_i3	.	.	.	.	.	.	.	.	.	.	.	.
Cluster-142453.0_TR18789|c1_g1	Cluster-142453.0_TR18789|c1_g1_i7	.	.	.	.	.	.	.	.	.	.	.	.
Cluster-142453.0_TR18789|c1_g1	Cluster-142453.0_TR18789|c1_g1_i2	.	.	.	.	.	.	.	.	.	.	.	.
Cluster-142453.0_TR18789|c1_g1	Cluster-142453.0_TR18789|c1_g1_i11	KLDC2_RAT^KLDC2_RAT^Q:228-1205,H:31-347^35.91%ID^E:4e-48^RecName: Full=Kelch domain-containing protein 2;^Eukaryota; Metazoa; Chordata; Craniata; Vertebrata; Euteleostomi; Mammalia; Eutheria; Euarchontoglires; Glires; Rodentia; Sciurognathi; Muroidea; Muridae; Murinae; Rattus	.	Cluster-142453.0_TR18789|c1_g1_i11|m.49	177-1328[+]	KLDC2_MOUSE^KLDC2_MOUSE^Q:18-343,H:31-347^35.91%ID^E:4e-57^RecName: Full=Kelch domain-containing protein 2;^Eukaryota; Metazoa; Chordata; Craniata; Vertebrata; Euteleostomi; Mammalia; Eutheria; Euarchontoglires; Glires; Rodentia; Sciurognathi; Muroidea; Muridae; Murinae; Mus; Mus	PF13854.4^Kelch_5^Kelch motif^81-124^E:1.3e-06`PF13854.4^Kelch_5^Kelch motif^209-245^E:8.4e-05`PF01344.23^Kelch_1^Kelch motif^211-250^E:2.3e-05`PF13964.4^Kelch_6^Kelch motif^211-250^E:2.3e-06`PF13418.4^Kelch_4^Galactose oxidase, central domain^211-250^E:1.3e-07`PF13415.4^Kelch_3^Galactose oxidase, central domain^221-269^E:2.1e-06`PF13854.4^Kelch_5^Kelch motif^261-301^E:4e-07`PF13418.4^Kelch_4^Gal…	.	.	ENOG410Y5WM^Kelch domain containing	KEGG:mmu:69554	GO:0031965^cellular_component^nuclear membrane`GO:0005634^cellular_component^nucleus	GO:0005515^molecular_function^protein binding
Cluster-142453.0_TR18789|c1_g1	Cluster-142453.0_TR18789|c1_g1_i1	KLDC2_MOUSE^KLDC2_MOUSE^Q:293-1270,H:31-347^35.91%ID^E:4e-48^RecName: Full=Kelch domain-containing protein 2;^Eukaryota; Metazoa; Chordata; Craniata; Vertebrata; Euteleostomi; Mammalia; Eutheria; Euarchontoglires; Glires; Rodentia; Sciurognathi; Muroidea; Muridae; Murinae; Mus; Mus	.	Cluster-142453.0_TR18789|c1_g1_i1|m.50	242-1393[+]	KLDC2_MOUSE^KLDC2_MOUSE^Q:18-343,H:31-347^35.91%ID^E:4e-57^RecName: Full=Kelch domain-containing protein 2;^Eukaryota; Metazoa; Chordata; Craniata; Vertebrata; Euteleostomi; Mammalia; Eutheria; Euarchontoglires; Glires; Rodentia; Sciurognathi; Muroidea; Muridae; Murinae; Mus; Mus	PF13854.4^Kelch_5^Kelch motif^81-124^E:1.3e-06`PF13854.4^Kelch_5^Kelch motif^209-245^E:8.4e-05`PF01344.23^Kelch_1^Kelch motif^211-250^E:2.3e-05`PF13964.4^Kelch_6^Kelch motif^211-250^E:2.3e-06`PF13418.4^Kelch_4^Galactose oxidase, central domain^211-250^E:1.3e-07`PF13415.4^Kelch_3^Galactose oxidase, central domain^221-269^E:2.1e-06`PF13854.4^Kelch_5^Kelch motif^261-301^E:4e-07`PF13418.4^Kelch_4^Gal…	.	.	ENOG410Y5WM^Kelch domain containing	KEGG:mmu:69554	GO:0031965^cellular_component^nuclear membrane`GO:0005634^cellular_component^nucleus	GO:0005515^molecular_function^protein binding
Cluster-142453.0_TR18789|c1_g1	Cluster-142453.0_TR18789|c1_g1_i10	KLDC2_MOUSE^KLDC2_MOUSE^Q:293-1270,H:31-347^35.91%ID^E:5e-48^RecName: Full=Kelch domain-containing protein 2;^Eukaryota; Metazoa; Chordata; Craniata; Vertebrata; Euteleostomi; Mammalia; Eutheria; Euarchontoglires; Glires; Rodentia; Sciurognathi; Muroidea; Muridae; Murinae; Mus; Mus	.	Cluster-142453.0_TR18789|c1_g1_i10|m.51	242-1432[+]	KLDC2_MOUSE^KLDC2_MOUSE^Q:18-343,H:31-347^35.91%ID^E:8e-57^RecName: Full=Kelch domain-containing protein 2;^Eukaryota; Metazoa; Chordata; Craniata; Vertebrata; Euteleostomi; Mammalia; Eutheria; Euarchontoglires; Glires; Rodentia; Sciurognathi; Muroidea; Muridae; Murinae; Mus; Mus	PF13854.4^Kelch_5^Kelch motif^81-124^E:1.4e-06`PF13854.4^Kelch_5^Kelch motif^209-245^E:8.7e-05`PF01344.23^Kelch_1^Kelch motif^211-250^E:2.4e-05`PF13964.4^Kelch_6^Kelch motif^211-250^E:2.4e-06`PF13418.4^Kelch_4^Galactose oxidase, central domain^211-250^E:1.3e-07`PF13415.4^Kelch_3^Galactose oxidase, central domain^221-269^E:2.3e-06`PF13854.4^Kelch_5^Kelch motif^261-301^E:4.2e-07`PF13418.4^Kelch_4^G…	.	.	ENOG410Y5WM^Kelch domain containing	KEGG:mmu:69554	GO:0031965^cellular_component^nuclear membrane`GO:0005634^cellular_component^nucleus	GO:0005515^molecular_function^protein binding
Cluster-142453.0_TR18789|c1_g1	Cluster-142453.0_TR18789|c1_g1_i8	KLDC2_MOUSE^KLDC2_MOUSE^Q:92-784,H:67-294^34.85%ID^E:1e-32^RecName: Full=Kelch domain-containing protein 2;^Eukaryota; Metazoa; Chordata; Craniata; Vertebrata; Euteleostomi; Mammalia; Eutheria; Euarchontoglires; Glires; Rodentia; Sciurognathi; Muroidea; Muridae; Murinae; Mus; Mus	.	Cluster-142453.0_TR18789|c1_g1_i8|m.52	2-787[+]	KLDC1_HUMAN^KLDC1_HUMAN^Q:31-256,H:45-269^35.47%ID^E:1e-38^RecName: Full=Kelch domain-containing protein 1;^Eukaryota; Metazoa; Chordata; Craniata; Vertebrata; Euteleostomi; Mammalia; Eutheria; Euarchontoglires; Primates; Haplorrhini; Catarrhini; Hominidae; Homo	PF13854.4^Kelch_5^Kelch motif^51-95^E:7.6e-07`PF13854.4^Kelch_5^Kelch motif^179-215^E:4.9e-05`PF01344.23^Kelch_1^Kelch motif^181-220^E:1.3e-05`PF13964.4^Kelch_6^Kelch motif^181-220^E:1.3e-06`PF13418.4^Kelch_4^Galactose oxidase, central domain^181-220^E:7.2e-08`PF13415.4^Kelch_3^Galactose oxidase, central domain^191-239^E:1.2e-06	.	.	ENOG410Y5WM^Kelch domain containing	KEGG:hsa:122773	GO:0005737^cellular_component^cytoplasm	GO:0005515^molecular_function^protein binding
Cluster-61817.0_TR115949|c0_g1	Cluster-61817.0_TR115949|c0_g1_i1	.	.	.	.	.	.	.	.	.	.	.	.
Cluster-183782.0_TR70636|c0_g1	Cluster-183782.0_TR70636|c0_g1_i1	.	.	.	.	.	.	.	.	.	.	.	.
Cluster-569.13659_TR54925|c1_g1	Cluster-569.13659_TR54925|c1_g1_i3	.	.	.	.	.	.	.	.	.	.	.	.
Cluster-569.13659_TR54925|c1_g1	Cluster-569.13659_TR54925|c1_g1_i1	.	.	.	.	.	.	.	.	.	.	.	.
Cluster-569.13658_TR44103|c4_g4	Cluster-569.13658_TR44103|c4_g4_i1	.	.	Cluster-569.13658_TR44103|c4_g4_i1|m.54	2-370[-]	.	.	.	.	.	.	.	.
Cluster-34038.0_TR47226|c0_g1	Cluster-34038.0_TR47226|c0_g1_i2	.	.	.	.	.	.	.	.	.	.	.	.
Cluster-569.13655_TR3992|c2_g2	Cluster-569.13655_TR3992|c2_g2_i18	.	.	Cluster-569.13655_TR3992|c2_g2_i18|m.56	162-611[+]	.	.	.	ExpAA=30.90^PredHel=1^Topology=i21-43o	.	.	.	.
Cluster-569.13655_TR3992|c2_g2	Cluster-569.13655_TR3992|c2_g2_i16	.	.	.	.	.	.	.	.	.	.	.	.
Cluster-569.13654_TR89601|c1_g1	Cluster-569.13654_TR89601|c1_g1_i2	.	.	.	.	.	.	.	.	.	.	.	.
Cluster-569.13657_TR44103|c4_g2	Cluster-569.13657_TR44103|c4_g2_i1	LDLR_RAT^LDLR_RAT^Q:228-16,H:34-108^45.33%ID^E:3e-08^RecName: Full=Low-density lipoprotein receptor;^Eukaryota; Metazoa; Chordata; Craniata; Vertebrata; Euteleostomi; Mammalia; Eutheria; Euarchontoglires; Glires; Rodentia; Sciurognathi; Muroidea; Muridae; Murinae; Rattus	.	.	.	.	.	.	.	ENOG410Z5FJ^Low density lipoprotein receptor	KEGG:rno:300438`KO:K12473	GO:0005901^cellular_component^caveola`GO:0009986^cellular_component^cell surface`GO:0005905^cellular_component^clathrin-coated pit`GO:0005769^cellular_component^early endosome`GO:0005794^cellular_component^Golgi apparatus`GO:0016021^cellular_component^integral component of membrane`GO:0005770^cellular_component^late endosome`GO:0034362^cellular_component^low-density lipoprotein particle`GO:000576…	.
Cluster-569.13656_TR111549|c0_g1	Cluster-569.13656_TR111549|c0_g1_i2	.	.	.	.	.	.	.	.	.	.	.	.
Cluster-569.13656_TR111549|c0_g1	Cluster-569.13656_TR111549|c0_g1_i1	.	.	.	.	.	.	.	.	.	.	.	.
Cluster-569.13651_TR144777|c0_g1	Cluster-569.13651_TR144777|c0_g1_i1	.	.	.	.	.	.	.	.	.	.	.	.
Cluster-569.13650_TR97915|c0_g1	Cluster-569.13650_TR97915|c0_g1_i2	.	.	Cluster-569.13650_TR97915|c0_g1_i2|m.58	1-357[-]	.	.	.	ExpAA=23.07^PredHel=1^Topology=o92-114i	.	.	.	.
Cluster-569.13653_TR286415|c0_g2	Cluster-569.13653_TR286415|c0_g2_i1	.	.	.	.	.	.	.	.	.	.	.	.
Cluster-569.13652_TR149473|c0_g1	Cluster-569.13652_TR149473|c0_g1_i1	.	.	.	.	.	.	.	.	.	.	.	.
Cluster-109871.0_TR38204|c0_g2	Cluster-109871.0_TR38204|c0_g2_i2	.	.	.	.	.	.	.	.	.	.	.	.
Cluster-109871.0_TR38204|c0_g5	Cluster-109871.0_TR38204|c0_g5_i1	.	.	.	.	.	.	.	.	.	.	.	.
Cluster-109871.0_TR38204|c0_g2	Cluster-109871.0_TR38204|c0_g2_i1	.	.	.	.	.	.	.	.	.	.	.	.
Cluster-122467.0_TR324249|c0_g1	Cluster-122467.0_TR324249|c0_g1_i1	.	.	.	.	.	.	.	.	.	.	.	.
Cluster-8289.0_TR355619|c0_g2	Cluster-8289.0_TR355619|c0_g2_i1	.	.	.	.	.	.	.	.	.	.	.	.
Cluster-8289.0_TR355619|c0_g1	Cluster-8289.0_TR355619|c0_g1_i1	.	.	.	.	.	.	.	.	.	.	.	.
Cluster-569.11787_TR369174|c0_g1	Cluster-569.11787_TR369174|c0_g1_i1	.	.	.	.	.	.	.	.	.	.	.	.
Cluster-11366.0_TR239615|c0_g1	Cluster-11366.0_TR239615|c0_g1_i1	.	.	.	.	.	.	.	.	.	.	.	.
Cluster-99008.0_TR140224|c0_g1	Cluster-99008.0_TR140224|c0_g1_i1	.	.	.	.	.	.	.	.	.	.	.	.
Cluster-119118.0_TR261169|c1_g3	Cluster-119118.0_TR261169|c1_g3_i1	.	.	.	.	.	.	.	.	.	.	.	.
Cluster-119118.0_TR261169|c1_g1	Cluster-119118.0_TR261169|c1_g1_i1	.	.	.	.	.	.	.	.	.	.	.	.
Cluster-37290.0_TR127979|c0_g2	Cluster-37290.0_TR127979|c0_g2_i1	.	.	.	.	.	.	.	.	.	.	.	.
Cluster-37290.0_TR127979|c0_g1	Cluster-37290.0_TR127979|c0_g1_i1	.	.	.	.	.	.	.	.	.	.	.	.
Cluster-37290.0_TR127979|c0_g3	Cluster-37290.0_TR127979|c0_g3_i1	.	.	.	.	.	.	.	.	.	.	.	.
Cluster-98048.0_TR83587|c1_g2	Cluster-98048.0_TR83587|c1_g2_i1	.	.	.	.	.	.	.	.	.	.	.	.
Cluster-98048.0_TR83587|c1_g3	Cluster-98048.0_TR83587|c1_g3_i1	.	.	.	.	.	.	.	.	.	.	.	.
Cluster-98048.0_TR83587|c1_g1	Cluster-98048.0_TR83587|c1_g1_i1	.	.	.	.	.	.	.	.	.	.	.	.
Cluster-106335.0_TR119734|c0_g1	Cluster-106335.0_TR119734|c0_g1_i1	.	.	Cluster-106335.0_TR119734|c0_g1_i1|m.64	3-506[-]	.	.	.	.	.	.	.	.
Cluster-106335.0_TR119734|c0_g1	Cluster-106335.0_TR119734|c0_g1_i1	.	.	Cluster-106335.0_TR119734|c0_g1_i1|m.63	355-951[+]	.	PF04199.11^Cyclase^Putative cyclase^37-173^E:4.1e-19	.	.	.	.	.	GO:0004061^molecular_function^arylformamidase activity`GO:0019441^biological_process^tryptophan catabolic process to kynurenine
Cluster-49476.0_TR19377|c4_g1	Cluster-49476.0_TR19377|c4_g1_i1	.	.	.	.	.	.	.	.	.	.	.	.
Cluster-6181.0_TR24173|c0_g1	Cluster-6181.0_TR24173|c0_g1_i1	RL10_DROME^RL10_DROME^Q:19-666,H:1-216^79.17%ID^E:4e-119^RecName: Full=60S ribosomal protein L10;^Eukaryota; Metazoa; Ecdysozoa; Arthropoda; Hexapoda; Insecta; Pterygota; Neoptera; Endopterygota; Diptera; Brachycera; Muscomorpha; Ephydroidea; Drosophilidae; Drosophila; Sophophora	.	Cluster-6181.0_TR24173|c0_g1_i1|m.65	19-678[+]	RL10_DROME^RL10_DROME^Q:1-216,H:1-216^79.17%ID^E:1e-128^RecName: Full=60S ribosomal protein L10;^Eukaryota; Metazoa; Ecdysozoa; Arthropoda; Hexapoda; Insecta; Pterygota; Neoptera; Endopterygota; Diptera; Brachycera; Muscomorpha; Ephydroidea; Drosophilidae; Drosophila; Sophophora	.	.	.	COG0197^Binds 23S rRNA and is also seen to make contacts with the A and possibly P site tRNAs (By similarity)	KEGG:dme:Dmel_CG17521`KO:K02866	GO:0005737^cellular_component^cytoplasm`GO:0022625^cellular_component^cytosolic large ribosomal subunit`GO:0022626^cellular_component^cytosolic ribosome`GO:0043025^cellular_component^neuronal cell body`GO:0005840^cellular_component^ribosome`GO:0003735^molecular_function^structural constituent of ribosome`GO:0051298^biological_process^centrosome duplication`GO:0051297^biological_process^centrosome…	.
Cluster-127099.1_TR27728|c1_g4	Cluster-127099.1_TR27728|c1_g4_i2	STMN4_RAT^STMN4_RAT^Q:2512-2000,H:15-182^31.98%ID^E:6e-11^RecName: Full=Stathmin-4;^Eukaryota; Metazoa; Chordata; Craniata; Vertebrata; Euteleostomi; Mammalia; Eutheria; Euarchontoglires; Glires; Rodentia; Sciurognathi; Muroidea; Muridae; Murinae; Rattus	.	Cluster-127099.1_TR27728|c1_g4_i2|m.66	1385-2614[-]	STMN4_PONAB^STMN4_PONAB^Q:30-205,H:10-182^31.07%ID^E:2e-11^RecName: Full=Stathmin-4;^Eukaryota; Metazoa; Chordata; Craniata; Vertebrata; Euteleostomi; Mammalia; Eutheria; Euarchontoglires; Primates; Haplorrhini; Catarrhini; Hominidae; Pongo	PF00836.17^Stathmin^Stathmin family^73-207^E:1.3e-36`PF00836.17^Stathmin^Stathmin family^213-296^E:9.5e-05	.	.	.	KEGG:pon:100174741	GO:0030424^cellular_component^axon`GO:0005794^cellular_component^Golgi apparatus`GO:0030426^cellular_component^growth cone`GO:0031110^biological_process^regulation of microtubule polymerization or depolymerization	GO:0031110^biological_process^regulation of microtubule polymerization or depolymerization
Cluster-127099.1_TR27728|c1_g4	Cluster-127099.1_TR27728|c1_g4_i2	STMN4_RAT^STMN4_RAT^Q:2512-2000,H:15-182^31.98%ID^E:6e-11^RecName: Full=Stathmin-4;^Eukaryota; Metazoa; Chordata; Craniata; Vertebrata; Euteleostomi; Mammalia; Eutheria; Euarchontoglires; Glires; Rodentia; Sciurognathi; Muroidea; Muridae; Murinae; Rattus	.	Cluster-127099.1_TR27728|c1_g4_i2|m.69	1231-1548[+]	.	.	.	.	.	.	.	.
Cluster-127099.1_TR27728|c1_g4	Cluster-127099.1_TR27728|c1_g4_i1	STMN4_RAT^STMN4_RAT^Q:1997-1485,H:15-182^31.98%ID^E:5e-11^RecName: Full=Stathmin-4;^Eukaryota; Metazoa; Chordata; Craniata; Vertebrata; Euteleostomi; Mammalia; Eutheria; Euarchontoglires; Glires; Rodentia; Sciurognathi; Muroidea; Muridae; Murinae; Rattus	.	Cluster-127099.1_TR27728|c1_g4_i1|m.70	855-2099[-]	STMN4_RAT^STMN4_RAT^Q:35-202,H:15-179^31.95%ID^E:3e-11^RecName: Full=Stathmin-4;^Eukaryota; Metazoa; Chordata; Craniata; Vertebrata; Euteleostomi; Mammalia; Eutheria; Euarchontoglires; Glires; Rodentia; Sciurognathi; Muroidea; Muridae; Murinae; Rattus	PF00836.17^Stathmin^Stathmin family^73-207^E:1.4e-36`PF00836.17^Stathmin^Stathmin family^213-296^E:0.0001	.	.	.	KEGG:rno:79423	GO:0030424^cellular_component^axon`GO:0005737^cellular_component^cytoplasm`GO:0005794^cellular_component^Golgi apparatus`GO:0030426^cellular_component^growth cone`GO:0043005^cellular_component^neuron projection`GO:0015631^molecular_function^tubulin binding`GO:0007019^biological_process^microtubule depolymerization`GO:0031175^biological_process^neuron projection development`GO:0051493^biological_p…	GO:0031110^biological_process^regulation of microtubule polymerization or depolymerization
Cluster-127099.1_TR27728|c1_g2	Cluster-127099.1_TR27728|c1_g2_i1	.	.	.	.	.	.	.	.	.	.	.	.
Cluster-127099.1_TR27728|c1_g5	Cluster-127099.1_TR27728|c1_g5_i1	.	.	.	.	.	.	.	.	.	.	.	.
Cluster-127099.1_TR27728|c1_g4	Cluster-127099.1_TR27728|c1_g4_i8	STMN2_CHICK^STMN2_CHICK^Q:1892-1476,H:37-175^34.53%ID^E:1e-09^RecName: Full=Stathmin-2;^Eukaryota; Metazoa; Chordata; Craniata; Vertebrata; Euteleostomi; Archelosauria; Archosauria; Dinosauria; Saurischia; Theropoda; Coelurosauria; Aves; Neognathae; Galloanserae; Galliformes; Phasianidae; Phasianinae; Gallus	.	Cluster-127099.1_TR27728|c1_g4_i8|m.73	855-2042[-]	STMN2_CHICK^STMN2_CHICK^Q:50-189,H:36-175^35%ID^E:3e-10^RecName: Full=Stathmin-2;^Eukaryota; Metazoa; Chordata; Craniata; Vertebrata; Euteleostomi; Archelosauria; Archosauria; Dinosauria; Saurischia; Theropoda; Coelurosauria; Aves; Neognathae; Galloanserae; Galliformes; Phasianidae; Phasianinae; Gallus	PF00836.17^Stathmin^Stathmin family^54-188^E:1.9e-36`PF00836.17^Stathmin^Stathmin family^194-277^E:0.00011	.	.	ENOG410YFK3^stathmin-like 2	KEGG:gga:396095	GO:0030424^cellular_component^axon`GO:0005737^cellular_component^cytoplasm`GO:0030426^cellular_component^growth cone`GO:0030027^cellular_component^lamellipodium`GO:0016020^cellular_component^membrane`GO:0043005^cellular_component^neuron projection`GO:0043025^cellular_component^neuronal cell body`GO:0048471^cellular_component^perinuclear region of cytoplasm`GO:0015631^molecular_function^tubulin bi…	GO:0031110^biological_process^regulation of microtubule polymerization or depolymerization
Cluster-127099.1_TR27728|c1_g4	Cluster-127099.1_TR27728|c1_g4_i5	STMN2_CHICK^STMN2_CHICK^Q:2407-1991,H:37-175^34.53%ID^E:1e-09^RecName: Full=Stathmin-2;^Eukaryota; Metazoa; Chordata; Craniata; Vertebrata; Euteleostomi; Archelosauria; Archosauria; Dinosauria; Saurischia; Theropoda; Coelurosauria; Aves; Neognathae; Galloanserae; Galliformes; Phasianidae; Phasianinae; Gallus	.	Cluster-127099.1_TR27728|c1_g4_i5|m.77	1385-2557[-]	STMN2_CHICK^STMN2_CHICK^Q:50-189,H:36-175^35%ID^E:2e-10^RecName: Full=Stathmin-2;^Eukaryota; Metazoa; Chordata; Craniata; Vertebrata; Euteleostomi; Archelosauria; Archosauria; Dinosauria; Saurischia; Theropoda; Coelurosauria; Aves; Neognathae; Galloanserae; Galliformes; Phasianidae; Phasianinae; Gallus	PF00836.17^Stathmin^Stathmin family^54-188^E:1.9e-36`PF00836.17^Stathmin^Stathmin family^194-277^E:9e-05	.	.	ENOG410YFK3^stathmin-like 2	KEGG:gga:396095	GO:0030424^cellular_component^axon`GO:0005737^cellular_component^cytoplasm`GO:0030426^cellular_component^growth cone`GO:0030027^cellular_component^lamellipodium`GO:0016020^cellular_component^membrane`GO:0043005^cellular_component^neuron projection`GO:0043025^cellular_component^neuronal cell body`GO:0048471^cellular_component^perinuclear region of cytoplasm`GO:0015631^molecular_function^tubulin bi…	GO:0031110^biological_process^regulation of microtubule polymerization or depolymerization
Cluster-127099.1_TR27728|c1_g4	Cluster-127099.1_TR27728|c1_g4_i5	STMN2_CHICK^STMN2_CHICK^Q:2407-1991,H:37-175^34.53%ID^E:1e-09^RecName: Full=Stathmin-2;^Eukaryota; Metazoa; Chordata; Craniata; Vertebrata; Euteleostomi; Archelosauria; Archosauria; Dinosauria; Saurischia; Theropoda; Coelurosauria; Aves; Neognathae; Galloanserae; Galliformes; Phasianidae; Phasianinae; Gallus	.	Cluster-127099.1_TR27728|c1_g4_i5|m.81	1231-1548[+]	.	.	.	.	.	.	.	.
Cluster-127099.1_TR27728|c1_g6	Cluster-127099.1_TR27728|c1_g6_i1	.	.	.	.	.	.	.	.	.	.	.	.
Cluster-127099.1_TR27728|c1_g4	Cluster-127099.1_TR27728|c1_g4_i7	.	.	.	.	.	.	.	.	.	.	.	.
Cluster-127099.1_TR27728|c1_g4	Cluster-127099.1_TR27728|c1_g4_i3	.	.	.	.	.	.	.	.	.	.	.	.
Cluster-127099.1_TR27728|c1_g1	Cluster-127099.1_TR27728|c1_g1_i1	.	.	.	.	.	.	.	.	.	.	.	.
Cluster-127099.0_TR27728|c1_g4	Cluster-127099.0_TR27728|c1_g4_i9	.	.	.	.	.	.	.	.	.	.	.	.
Cluster-127099.0_TR27728|c1_g4	Cluster-127099.0_TR27728|c1_g4_i4	.	.	.	.	.	.	.	.	.	.	.	.
Cluster-127099.0_TR27728|c1_g4	Cluster-127099.0_TR27728|c1_g4_i6	.	.	.	.	.	.	.	.	.	.	.	.
Cluster-44835.0_TR79219|c1_g1	Cluster-44835.0_TR79219|c1_g1_i1	.	.	.	.	.	.	.	.	.	.	.	.
Cluster-148708.0_TR65357|c0_g1	Cluster-148708.0_TR65357|c0_g1_i1	.	.	.	.	.	.	.	.	.	.	.	.
Cluster-149980.0_TR48855|c0_g1	Cluster-149980.0_TR48855|c0_g1_i1	.	.	.	.	.	.	.	.	.	.	.	.
Cluster-18511.0_TR316544|c0_g1	Cluster-18511.0_TR316544|c0_g1_i1	.	.	.	.	.	.	.	.	.	.	.	.
Cluster-148449.0_TR6139|c1_g1	Cluster-148449.0_TR6139|c1_g1_i1	.	.	.	.	.	.	.	.	.	.	.	.
Cluster-134926.0_TR36565|c1_g1	Cluster-134926.0_TR36565|c1_g1_i1	.	.	.	.	.	.	.	.	.	.	.	.
Cluster-66942.0_TR312135|c0_g1	Cluster-66942.0_TR312135|c0_g1_i1	.	.	.	.	.	.	.	.	.	.	.	.
Cluster-176695.0_TR112871|c0_g1	Cluster-176695.0_TR112871|c0_g1_i1	.	.	.	.	.	.	.	.	.	.	.	.
Cluster-15723.0_TR291882|c0_g2	Cluster-15723.0_TR291882|c0_g2_i1	.	.	.	.	.	.	.	.	.	.	.	.
Cluster-15723.0_TR291882|c0_g1	Cluster-15723.0_TR291882|c0_g1_i1	.	.	.	.	.	.	.	.	.	.	.	.
Cluster-569.37769_TR12016|c0_g1	Cluster-569.37769_TR12016|c0_g1_i3	.	.	.	.	.	.	.	.	.	.	.	.
Cluster-569.37769_TR12016|c0_g1	Cluster-569.37769_TR12016|c0_g1_i2	.	.	.	.	.	.	.	.	.	.	.	.
Cluster-569.37769_TR12016|c0_g1	Cluster-569.37769_TR12016|c0_g1_i1	.	.	.	.	.	.	.	.	.	.	.	.
Cluster-569.37768_TR42618|c0_g1	Cluster-569.37768_TR42618|c0_g1_i2	.	.	.	.	.	.	.	.	.	.	.	.
Cluster-71249.0_TR33168|c1_g2	Cluster-71249.0_TR33168|c1_g2_i1	.	.	.	.	.	.	.	.	.	.	.	.
Cluster-569.37763_TR4577|c0_g1	Cluster-569.37763_TR4577|c0_g1_i1	.	.	.	.	.	.	.	.	.	.	.	.
Cluster-569.37762_TR3548|c0_g1	Cluster-569.37762_TR3548|c0_g1_i1	.	.	.	.	.	.	.	.	.	.	.	.
Cluster-569.37761_TR368652|c0_g1	Cluster-569.37761_TR368652|c0_g1_i1	.	.	.	.	.	.	.	.	.	.	.	.
Cluster-569.37760_TR323669|c0_g1	Cluster-569.37760_TR323669|c0_g1_i1	.	.	.	.	.	.	.	.	.	.	.	.
Cluster-569.37767_TR177168|c0_g1	Cluster-569.37767_TR177168|c0_g1_i1	.	.	.	.	.	.	.	.	.	.	.	.
Cluster-569.37766_TR8360|c1_g1	Cluster-569.37766_TR8360|c1_g1_i2	.	.	.	.	.	.	.	.	.	.	.	.
Cluster-569.37766_TR8360|c1_g1	Cluster-569.37766_TR8360|c1_g1_i1	.	.	.	.	.	.	.	.	.	.	.	.
Cluster-569.37765_TR41859|c2_g1	Cluster-569.37765_TR41859|c2_g1_i1	.	.	.	.	.	.	.	.	.	.	.	.
Cluster-569.37764_TR8022|c0_g1	Cluster-569.37764_TR8022|c0_g1_i1	.	.	.	.	.	.	.	.	.	.	.	.
Cluster-25131.0_TR66383|c3_g5	Cluster-25131.0_TR66383|c3_g5_i1	.	.	.	.	.	.	.	.	.	.	.	.
Cluster-88180.0_TR83294|c0_g1	Cluster-88180.0_TR83294|c0_g1_i1	.	.	.	.	.	.	.	.	.	.	.	.
Cluster-42166.0_TR75926|c1_g1	Cluster-42166.0_TR75926|c1_g1_i1	.	.	.	.	.	.	.	.	.	.	.	.
Cluster-14060.0_TR153492|c0_g1	Cluster-14060.0_TR153492|c0_g1_i1	.	.	Cluster-14060.0_TR153492|c0_g1_i1|m.93	3-308[+]	.	.	.	.	.	.	.	.
Cluster-43702.0_TR58374|c4_g1	Cluster-43702.0_TR58374|c4_g1_i1	.	.	.	.	.	.	.	.	.	.	.	.
Cluster-101992.0_TR306302|c0_g2	Cluster-101992.0_TR306302|c0_g2_i1	.	.	.	.	.	.	.	.	.	.	.	.
Cluster-101992.0_TR306302|c0_g1	Cluster-101992.0_TR306302|c0_g1_i1	.	.	.	.	.	.	.	.	.	.	.	.
Cluster-187062.0_TR327971|c0_g1	Cluster-187062.0_TR327971|c0_g1_i1	.	.	.	.	.	.	.	.	.	.	.	.
Cluster-71707.0_TR8400|c2_g1	Cluster-71707.0_TR8400|c2_g1_i1	.	.	.	.	.	.	.	.	.	.	.	.
Cluster-71707.1_TR8400|c2_g2	Cluster-71707.1_TR8400|c2_g2_i2	G45IP_HUMAN^G45IP_HUMAN^Q:4236-3883,H:59-175^32.23%ID^E:6e-06^RecName: Full=Growth arrest and DNA damage-inducible proteins-interacting protein 1;^Eukaryota; Metazoa; Chordata; Craniata; Vertebrata; Euteleostomi; Mammalia; Eutheria; Euarchontoglires; Primates; Haplorrhini; Catarrhini; Hominidae; Homo	.	Cluster-71707.1_TR8400|c2_g2_i2|m.94	3685-4476[-]	G45IP_RAT^G45IP_RAT^Q:81-211,H:59-188^33.33%ID^E:2e-10^RecName: Full=Growth arrest and DNA damage-inducible proteins-interacting protein 1;^Eukaryota; Metazoa; Chordata; Craniata; Vertebrata; Euteleostomi; Mammalia; Eutheria; Euarchontoglires; Glires; Rodentia; Sciurognathi; Muroidea; Muridae; Murinae; Rattus	.	.	.	ENOG410XVD1^Growth arrest and DNA-damage-inducible, gamma interacting protein 1	KEGG:rno:288916	GO:0005761^cellular_component^mitochondrial ribosome`GO:0005634^cellular_component^nucleus`GO:0071850^biological_process^mitotic cell cycle arrest`GO:0008284^biological_process^positive regulation of cell proliferation`GO:1903862^biological_process^positive regulation of oxidative phosphorylation	.
Cluster-71707.1_TR8400|c2_g2	Cluster-71707.1_TR8400|c2_g2_i1	G45IP_HUMAN^G45IP_HUMAN^Q:4248-3895,H:59-175^32.23%ID^E:6e-06^RecName: Full=Growth arrest and DNA damage-inducible proteins-interacting protein 1;^Eukaryota; Metazoa; Chordata; Craniata; Vertebrata; Euteleostomi; Mammalia; Eutheria; Euarchontoglires; Primates; Haplorrhini; Catarrhini; Hominidae; Homo	.	Cluster-71707.1_TR8400|c2_g2_i1|m.97	3697-4488[-]	G45IP_RAT^G45IP_RAT^Q:81-211,H:59-188^33.33%ID^E:2e-10^RecName: Full=Growth arrest and DNA damage-inducible proteins-interacting protein 1;^Eukaryota; Metazoa; Chordata; Craniata; Vertebrata; Euteleostomi; Mammalia; Eutheria; Euarchontoglires; Glires; Rodentia; Sciurognathi; Muroidea; Muridae; Murinae; Rattus	.	.	.	ENOG410XVD1^Growth arrest and DNA-damage-inducible, gamma interacting protein 1	KEGG:rno:288916	GO:0005761^cellular_component^mitochondrial ribosome`GO:0005634^cellular_component^nucleus`GO:0071850^biological_process^mitotic cell cycle arrest`GO:0008284^biological_process^positive regulation of cell proliferation`GO:1903862^biological_process^positive regulation of oxidative phosphorylation	.
Cluster-115198.0_TR18009|c0_g2	Cluster-115198.0_TR18009|c0_g2_i1	.	.	Cluster-115198.0_TR18009|c0_g2_i1|m.100	26-364[-]	.	.	.	ExpAA=25.87^PredHel=1^Topology=i7-29o	.	.	.	.
Cluster-569.19077_TR372052|c0_g1	Cluster-569.19077_TR372052|c0_g1_i1	.	.	.	.	.	.	.	.	.	.	.	.
Cluster-19867.0_TR56155|c5_g1	Cluster-19867.0_TR56155|c5_g1_i1	.	.	.	.	.	.	.	.	.	.	.	.
Cluster-135166.0_TR50959|c3_g3	Cluster-135166.0_TR50959|c3_g3_i2	.	.	.	.	.	.	.	.	.	.	.	.
Cluster-135166.0_TR50959|c3_g3	Cluster-135166.0_TR50959|c3_g3_i1	.	.	.	.	.	.	.	.	.	.	.	.
Cluster-26392.0_TR82275|c0_g1	Cluster-26392.0_TR82275|c0_g1_i1	.	.	.	.	.	.	.	.	.	.	.	.
Cluster-164845.1_TR57947|c0_g2	Cluster-164845.1_TR57947|c0_g2_i1	.	.	.	.	.	.	.	.	.	.	.	.
Cluster-92644.0_TR7584|c1_g1	Cluster-92644.0_TR7584|c1_g1_i1	.	.	Cluster-92644.0_TR7584|c1_g1_i1|m.102	477-785[-]	.	.	.	.	.	.	.	.
Cluster-97680.0_TR68133|c0_g1	Cluster-97680.0_TR68133|c0_g1_i2	.	.	.	.	.	.	.	.	.	.	.	.
Cluster-97680.0_TR68133|c0_g1	Cluster-97680.0_TR68133|c0_g1_i1	.	.	.	.	.	.	.	.	.	.	.	.
Cluster-97680.0_TR68133|c0_g1	Cluster-97680.0_TR68133|c0_g1_i3	.	.	.	.	.	.	.	.	.	.	.	.
Cluster-97680.0_TR68133|c0_g1	Cluster-97680.0_TR68133|c0_g1_i4	.	.	.	.	.	.	.	.	.	.	.	.
Cluster-183237.0_TR36074|c0_g2	Cluster-183237.0_TR36074|c0_g2_i1	.	.	.	.	.	.	.	.	.	.	.	.
Cluster-183237.0_TR36074|c0_g1	Cluster-183237.0_TR36074|c0_g1_i4	.	.	Cluster-183237.0_TR36074|c0_g1_i4|m.107	504-857[+]	.	.	.	ExpAA=23.74^PredHel=1^Topology=o86-108i	.	.	.	.
Cluster-183237.0_TR36074|c0_g1	Cluster-183237.0_TR36074|c0_g1_i2	.	.	Cluster-183237.0_TR36074|c0_g1_i2|m.108	504-857[+]	.	.	.	ExpAA=23.74^PredHel=1^Topology=o86-108i	.	.	.	.
Cluster-183237.0_TR36074|c0_g1	Cluster-183237.0_TR36074|c0_g1_i1	.	.	.	.	.	.	.	.	.	.	.	.
Cluster-183237.0_TR36074|c0_g1	Cluster-183237.0_TR36074|c0_g1_i3	.	.	.	.	.	.	.	.	.	.	.	.
Cluster-154158.0_TR55119|c1_g1	Cluster-154158.0_TR55119|c1_g1_i2	.	.	.	.	.	.	.	.	.	.	.	.
Cluster-154158.0_TR55119|c1_g1	Cluster-154158.0_TR55119|c1_g1_i1	.	.	.	.	.	.	.	.	.	.	.	.
Cluster-154158.0_TR55119|c1_g1	Cluster-154158.0_TR55119|c1_g1_i3	.	.	.	.	.	.	.	.	.	.	.	.
Cluster-163351.1_TR84143|c2_g1	Cluster-163351.1_TR84143|c2_g1_i4	.	.	Cluster-163351.1_TR84143|c2_g1_i4|m.109	2-355[-]	.	.	.	ExpAA=21.16^PredHel=1^Topology=i66-88o	.	.	.	.
Cluster-163351.1_TR84143|c2_g1	Cluster-163351.1_TR84143|c2_g1_i2	.	.	Cluster-163351.1_TR84143|c2_g1_i2|m.110	1568-3697[-]	.	.	.	ExpAA=44.10^PredHel=2^Topology=i66-88o665-687i	.	.	.	.
Cluster-163351.1_TR84143|c2_g1	Cluster-163351.1_TR84143|c2_g1_i5	.	.	Cluster-163351.1_TR84143|c2_g1_i5|m.113	98-478[-]	.	.	.	ExpAA=21.44^PredHel=1^Topology=i66-88o	.	.	.	.
Cluster-131739.0_TR283893|c0_g1	Cluster-131739.0_TR283893|c0_g1_i1	.	.	.	.	.	.	.	.	.	.	.	.
Cluster-11518.0_TR4943|c0_g1	Cluster-11518.0_TR4943|c0_g1_i1	.	.	Cluster-11518.0_TR4943|c0_g1_i1|m.115	1-600[-]	.	.	.	.	.	.	.	.
Cluster-179560.0_TR42340|c0_g1	Cluster-179560.0_TR42340|c0_g1_i1	.	.	Cluster-179560.0_TR42340|c0_g1_i1|m.117	560-880[-]	.	.	.	.	.	.	.	.
Cluster-166784.0_TR4646|c1_g1	Cluster-166784.0_TR4646|c1_g1_i1	.	.	.	.	.	.	.	.	.	.	.	.
Cluster-111901.0_TR396525|c0_g1	Cluster-111901.0_TR396525|c0_g1_i1	.	.	.	.	.	.	.	.	.	.	.	.
Cluster-188231.0_TR79749|c0_g1	Cluster-188231.0_TR79749|c0_g1_i1	.	.	.	.	.	.	.	.	.	.	.	.
Cluster-1752.0_TR139159|c0_g2	Cluster-1752.0_TR139159|c0_g2_i1	.	.	.	.	.	.	.	.	.	.	.	.
Cluster-1752.0_TR139159|c0_g1	Cluster-1752.0_TR139159|c0_g1_i1	.	.	.	.	.	.	.	.	.	.	.	.
Cluster-73527.0_TR67402|c0_g1	Cluster-73527.0_TR67402|c0_g1_i1	.	.	.	.	.	.	.	.	.	.	.	.
Cluster-88203.0_TR22719|c4_g1	Cluster-88203.0_TR22719|c4_g1_i1	.	.	.	.	.	.	.	.	.	.	.	.
Cluster-95922.0_TR36989|c0_g1	Cluster-95922.0_TR36989|c0_g1_i1	.	.	.	.	.	.	.	.	.	.	.	.
Cluster-78681.0_TR89563|c1_g1	Cluster-78681.0_TR89563|c1_g1_i1	.	.	.	.	.	.	.	.	.	.	.	.
Cluster-163932.0_TR111829|c0_g1	Cluster-163932.0_TR111829|c0_g1_i1	.	.	.	.	.	.	.	.	.	.	.	.
Cluster-82403.0_TR181993|c0_g1	Cluster-82403.0_TR181993|c0_g1_i1	.	.	.	.	.	.	.	.	.	.	.	.
Cluster-37402.0_TR68464|c2_g7	Cluster-37402.0_TR68464|c2_g7_i3	.	.	.	.	.	.	.	.	.	.	.	.
Cluster-37402.0_TR68464|c2_g7	Cluster-37402.0_TR68464|c2_g7_i2	.	.	.	.	.	.	.	.	.	.	.	.
Cluster-37402.0_TR68464|c2_g7	Cluster-37402.0_TR68464|c2_g7_i4	.	.	.	.	.	.	.	.	.	.	.	.
Cluster-37402.0_TR68464|c2_g7	Cluster-37402.0_TR68464|c2_g7_i1	.	.	.	.	.	.	.	.	.	.	.	.
Cluster-569.36418_TR373595|c0_g1	Cluster-569.36418_TR373595|c0_g1_i1	.	.	.	.	.	.	.	.	.	.	.	.
Cluster-569.36419_TR131215|c0_g1	Cluster-569.36419_TR131215|c0_g1_i1	.	.	.	.	.	.	.	.	.	.	.	.
Cluster-569.36412_TR88745|c0_g2	Cluster-569.36412_TR88745|c0_g2_i1	.	.	.	.	.	.	.	.	.	.	.	.
Cluster-569.36413_TR114487|c0_g1	Cluster-569.36413_TR114487|c0_g1_i1	.	.	.	.	.	.	.	.	.	.	.	.
Cluster-569.36410_TR87097|c0_g1	Cluster-569.36410_TR87097|c0_g1_i1	.	.	.	.	.	.	.	.	.	.	.	.
Cluster-569.36411_TR88704|c0_g1	Cluster-569.36411_TR88704|c0_g1_i1	.	.	.	.	.	.	.	.	.	.	.	.
Cluster-569.36416_TR1599|c0_g1	Cluster-569.36416_TR1599|c0_g1_i1	.	.	.	.	.	.	.	.	.	.	.	.
Cluster-569.36417_TR129530|c0_g1	Cluster-569.36417_TR129530|c0_g1_i2	.	.	.	.	.	.	.	.	.	.	.	.
Cluster-569.36417_TR129530|c0_g1	Cluster-569.36417_TR129530|c0_g1_i1	.	.	.	.	.	.	.	.	.	.	.	.
Cluster-569.36414_TR120059|c0_g1	Cluster-569.36414_TR120059|c0_g1_i1	.	.	.	.	.	.	.	.	.	.	.	.
Cluster-569.36415_TR127070|c0_g1	Cluster-569.36415_TR127070|c0_g1_i1	.	.	.	.	.	.	.	.	.	.	.	.
Cluster-132468.0_TR36942|c1_g1	Cluster-132468.0_TR36942|c1_g1_i1	.	.	.	.	.	.	.	.	.	.	.	.
Cluster-136025.0_TR38714|c0_g1	Cluster-136025.0_TR38714|c0_g1_i1	.	.	.	.	.	.	.	.	.	.	.	.
Cluster-187910.0_TR139460|c0_g2	Cluster-187910.0_TR139460|c0_g2_i1	.	.	.	.	.	.	.	.	.	.	.	.
Cluster-187910.0_TR139460|c0_g1	Cluster-187910.0_TR139460|c0_g1_i1	.	.	.	.	.	.	.	.	.	.	.	.
Cluster-75361.0_TR362495|c0_g1	Cluster-75361.0_TR362495|c0_g1_i1	.	.	.	.	.	.	.	.	.	.	.	.
Cluster-164281.0_TR46656|c0_g1	Cluster-164281.0_TR46656|c0_g1_i1	.	.	.	.	.	.	.	.	.	.	.	.
Cluster-81867.0_TR2061|c2_g1	Cluster-81867.0_TR2061|c2_g1_i1	.	.	.	.	.	.	.	.	.	.	.	.
Cluster-150979.1_TR99951|c0_g2	Cluster-150979.1_TR99951|c0_g2_i1	.	.	.	.	.	.	.	.	.	.	.	.
Cluster-33523.0_TR33319|c0_g1	Cluster-33523.0_TR33319|c0_g1_i1	.	.	.	.	.	.	.	.	.	.	.	.
Cluster-119333.0_TR51889|c0_g1	Cluster-119333.0_TR51889|c0_g1_i1	.	.	.	.	.	.	.	.	.	.	.	.
Cluster-171170.0_TR6516|c0_g1	Cluster-171170.0_TR6516|c0_g1_i2	.	.	.	.	.	.	.	.	.	.	.	.
Cluster-171170.0_TR6516|c0_g1	Cluster-171170.0_TR6516|c0_g1_i1	.	.	.	.	.	.	.	.	.	.	.	.
Cluster-4354.0_TR51756|c0_g1	Cluster-4354.0_TR51756|c0_g1_i1	TM55B_MOUSE^TM55B_MOUSE^Q:43-585,H:72-254^52.15%ID^E:7e-50^RecName: Full=Type 1 phosphatidylinositol 4,5-bisphosphate 4-phosphatase;^Eukaryota; Metazoa; Chordata; Craniata; Vertebrata; Euteleostomi; Mammalia; Eutheria; Euarchontoglires; Glires; Rodentia; Sciurognathi; Muroidea; Muridae; Murinae; Mus; Mus	.	Cluster-4354.0_TR51756|c0_g1_i1|m.127	1-588[-]	.	.	.	.	.	.	.	.
Cluster-161819.0_TR40143|c0_g1	Cluster-161819.0_TR40143|c0_g1_i1	.	.	.	.	.	.	.	.	.	.	.	.
Cluster-126677.0_TR46677|c5_g7	Cluster-126677.0_TR46677|c5_g7_i6	.	.	.	.	.	.	.	.	.	.	.	.
Cluster-126677.0_TR46677|c5_g7	Cluster-126677.0_TR46677|c5_g7_i7	.	.	.	.	.	.	.	.	.	.	.	.
Cluster-126677.0_TR46677|c5_g7	Cluster-126677.0_TR46677|c5_g7_i5	.	.	.	.	.	.	.	.	.	.	.	.
Cluster-126677.0_TR46677|c5_g7	Cluster-126677.0_TR46677|c5_g7_i2	.	.	.	.	.	.	.	.	.	.	.	.
Cluster-32002.0_TR18868|c5_g1	Cluster-32002.0_TR18868|c5_g1_i1	.	.	.	.	.	.	.	.	.	.	.	.
Cluster-113990.0_TR62623|c0_g1	Cluster-113990.0_TR62623|c0_g1_i1	.	.	.	.	.	.	.	.	.	.	.	.
Cluster-59864.0_TR133597|c0_g2	Cluster-59864.0_TR133597|c0_g2_i1	.	.	.	.	.	.	.	.	.	.	.	.
Cluster-59864.0_TR133597|c0_g1	Cluster-59864.0_TR133597|c0_g1_i1	.	.	.	.	.	.	.	.	.	.	.	.
Cluster-17198.0_TR84489|c0_g1	Cluster-17198.0_TR84489|c0_g1_i1	.	.	.	.	.	.	.	.	.	.	.	.
Cluster-47628.0_TR342385|c0_g1	Cluster-47628.0_TR342385|c0_g1_i1	.	.	.	.	.	.	.	.	.	.	.	.
Cluster-102850.0_TR329525|c0_g1	Cluster-102850.0_TR329525|c0_g1_i1	.	.	.	.	.	.	.	.	.	.	.	.
Cluster-811.0_TR86868|c0_g2	Cluster-811.0_TR86868|c0_g2_i1	VAS1_MOUSE^VAS1_MOUSE^Q:385-164,H:388-459^36.49%ID^E:3e-08^RecName: Full=V-type proton ATPase subunit S1;^Eukaryota; Metazoa; Chordata; Craniata; Vertebrata; Euteleostomi; Mammalia; Eutheria; Euarchontoglires; Glires; Rodentia; Sciurognathi; Muroidea; Muridae; Murinae; Mus; Mus	.	.	.	.	.	.	.	ENOG410XTHY^ATPase, H transporting, lysosomal accessory protein	KEGG:mmu:54411`KO:K03662	GO:0005789^cellular_component^endoplasmic reticulum membrane`GO:0033116^cellular_component^endoplasmic reticulum-Golgi intermediate compartment membrane`GO:0070062^cellular_component^extracellular exosome`GO:0016021^cellular_component^integral component of membrane`GO:0033180^cellular_component^proton-transporting V-type ATPase, V1 domain`GO:0005524^molecular_function^ATP binding`GO:0046933^molec…	.
Cluster-95042.0_TR107358|c0_g1	Cluster-95042.0_TR107358|c0_g1_i1	.	.	.	.	.	.	.	.	.	.	.	.
Cluster-36017.0_TR39885|c0_g1	Cluster-36017.0_TR39885|c0_g1_i1	.	.	.	.	.	.	.	.	.	.	.	.
Cluster-119515.0_TR75507|c0_g1	Cluster-119515.0_TR75507|c0_g1_i1	.	.	.	.	.	.	.	.	.	.	.	.
Cluster-123848.0_TR81947|c6_g4	Cluster-123848.0_TR81947|c6_g4_i2	.	.	.	.	.	.	.	.	.	.	.	.
Cluster-123848.0_TR81947|c6_g4	Cluster-123848.0_TR81947|c6_g4_i1	.	.	.	.	.	.	.	.	.	.	.	.
Cluster-109896.0_TR14433|c1_g2	Cluster-109896.0_TR14433|c1_g2_i1	.	.	.	.	.	.	.	.	.	.	.	.
Cluster-109896.0_TR14433|c1_g1	Cluster-109896.0_TR14433|c1_g1_i1	.	.	.	.	.	.	.	.	.	.	.	.
Cluster-109896.0_TR14433|c1_g3	Cluster-109896.0_TR14433|c1_g3_i1	.	.	.	.	.	.	.	.	.	.	.	.
Cluster-73137.0_TR140456|c0_g1	Cluster-73137.0_TR140456|c0_g1_i1	.	.	.	.	.	.	.	.	.	.	.	.
Cluster-147744.0_TR24434|c0_g1	Cluster-147744.0_TR24434|c0_g1_i1	.	.	.	.	.	.	.	.	.	.	.	.
Cluster-184393.0_TR34486|c5_g1	Cluster-184393.0_TR34486|c5_g1_i1	.	.	.	.	.	.	.	.	.	.	.	.
Cluster-151205.0_TR55805|c9_g1	Cluster-151205.0_TR55805|c9_g1_i1	.	.	Cluster-151205.0_TR55805|c9_g1_i1|m.132	2-721[-]	.	.	.	.	.	.	.	.
Cluster-151205.0_TR55805|c9_g3	Cluster-151205.0_TR55805|c9_g3_i2	.	.	Cluster-151205.0_TR55805|c9_g3_i2|m.134	1-1356[-]	.	.	.	.	.	.	.	.
Cluster-151205.0_TR55805|c9_g3	Cluster-151205.0_TR55805|c9_g3_i1	.	.	Cluster-151205.0_TR55805|c9_g3_i1|m.136	1-2079[-]	.	.	.	.	.	.	.	.
Cluster-184985.0_TR28892|c0_g1	Cluster-184985.0_TR28892|c0_g1_i1	.	.	.	.	.	.	.	.	.	.	.	.
Cluster-186035.0_TR45569|c0_g1	Cluster-186035.0_TR45569|c0_g1_i2	.	.	.	.	.	.	.	.	.	.	.	.
Cluster-186035.0_TR45569|c0_g1	Cluster-186035.0_TR45569|c0_g1_i1	.	.	.	.	.	.	.	.	.	.	.	.
Cluster-186035.0_TR45569|c0_g1	Cluster-186035.0_TR45569|c0_g1_i3	.	.	.	.	.	.	.	.	.	.	.	.
Cluster-127270.0_TR256620|c0_g1	Cluster-127270.0_TR256620|c0_g1_i1	.	.	Cluster-127270.0_TR256620|c0_g1_i1|m.139	606-992[-]	.	.	.	.	.	.	.	.
Cluster-45739.0_TR61608|c6_g5	Cluster-45739.0_TR61608|c6_g5_i2	.	.	.	.	.	.	.	.	.	.	.	.
Cluster-166053.0_TR120803|c0_g1	Cluster-166053.0_TR120803|c0_g1_i1	.	.	.	.	.	.	.	.	.	.	.	.
Cluster-14738.0_TR163073|c0_g1	Cluster-14738.0_TR163073|c0_g1_i1	.	.	.	.	.	.	.	.	.	.	.	.
Cluster-176756.0_TR40551|c2_g2	Cluster-176756.0_TR40551|c2_g2_i1	.	.	.	.	.	.	.	.	.	.	.	.
Cluster-176756.0_TR40551|c2_g1	Cluster-176756.0_TR40551|c2_g1_i1	.	.	.	.	.	.	.	.	.	.	.	.
Cluster-569.9998_TR357480|c0_g2	Cluster-569.9998_TR357480|c0_g2_i1	.	.	.	.	.	.	.	.	.	.	.	.
Cluster-569.9998_TR357480|c0_g1	Cluster-569.9998_TR357480|c0_g1_i1	.	.	Cluster-569.9998_TR357480|c0_g1_i1|m.143	2-325[+]	.	.	.	ExpAA=44.24^PredHel=2^Topology=o44-66i73-95o	.	.	.	.
Cluster-569.9999_TR46763|c0_g1	Cluster-569.9999_TR46763|c0_g1_i1	.	.	.	.	.	.	.	.	.	.	.	.
Cluster-106433.0_TR249347|c0_g1	Cluster-106433.0_TR249347|c0_g1_i1	.	.	.	.	.	.	.	.	.	.	.	.
Cluster-569.9992_TR300457|c0_g1	Cluster-569.9992_TR300457|c0_g1_i1	.	.	.	.	.	.	.	.	.	.	.	.
Cluster-569.9993_TR375820|c0_g2	Cluster-569.9993_TR375820|c0_g2_i1	.	.	.	.	.	.	.	.	.	.	.	.
Cluster-569.9993_TR375820|c0_g1	Cluster-569.9993_TR375820|c0_g1_i1	.	.	.	.	.	.	.	.	.	.	.	.
Cluster-569.9990_TR360028|c0_g1	Cluster-569.9990_TR360028|c0_g1_i1	.	.	.	.	.	.	.	.	.	.	.	.
Cluster-569.9991_TR366179|c0_g1	Cluster-569.9991_TR366179|c0_g1_i1	.	.	.	.	.	.	.	.	.	.	.	.
Cluster-569.9996_TR391210|c0_g2	Cluster-569.9996_TR391210|c0_g2_i1	.	.	.	.	.	.	.	.	.	.	.	.
Cluster-569.9996_TR391210|c0_g1	Cluster-569.9996_TR391210|c0_g1_i1	.	.	.	.	.	.	.	.	.	.	.	.
Cluster-569.9997_TR399403|c0_g1	Cluster-569.9997_TR399403|c0_g1_i1	.	.	.	.	.	.	.	.	.	.	.	.
Cluster-569.9994_TR378111|c0_g1	Cluster-569.9994_TR378111|c0_g1_i1	.	.	.	.	.	.	.	.	.	.	.	.
Cluster-569.9995_TR388699|c0_g1	Cluster-569.9995_TR388699|c0_g1_i1	.	.	.	.	.	.	.	.	.	.	.	.
Cluster-88824.0_TR11837|c1_g1	Cluster-88824.0_TR11837|c1_g1_i1	.	.	.	.	.	.	.	.	.	.	.	.
Cluster-95135.0_TR129559|c0_g1	Cluster-95135.0_TR129559|c0_g1_i1	.	.	.	.	.	.	.	.	.	.	.	.
Cluster-13564.0_TR357229|c0_g1	Cluster-13564.0_TR357229|c0_g1_i1	.	.	.	.	.	.	.	.	.	.	.	.
Cluster-184824.0_TR227121|c0_g1	Cluster-184824.0_TR227121|c0_g1_i2	.	.	.	.	.	.	.	.	.	.	.	.
Cluster-184824.0_TR227121|c0_g1	Cluster-184824.0_TR227121|c0_g1_i1	.	.	.	.	.	.	.	.	.	.	.	.
Cluster-123444.0_TR43316|c5_g3	Cluster-123444.0_TR43316|c5_g3_i1	.	.	.	.	.	.	.	.	.	.	.	.
Cluster-123444.0_TR43316|c5_g2	Cluster-123444.0_TR43316|c5_g2_i1	.	.	.	.	.	.	.	.	.	.	.	.
Cluster-89394.0_TR69045|c0_g1	Cluster-89394.0_TR69045|c0_g1_i2	.	.	.	.	.	.	.	.	.	.	.	.
Cluster-89394.0_TR69045|c0_g1	Cluster-89394.0_TR69045|c0_g1_i1	.	.	.	.	.	.	.	.	.	.	.	.
Cluster-569.12199_TR56689|c0_g1	Cluster-569.12199_TR56689|c0_g1_i1	.	.	.	.	.	.	.	.	.	.	.	.
Cluster-99575.0_TR93608|c1_g1	Cluster-99575.0_TR93608|c1_g1_i1	CPDA_RHOPA^CPDA_RHOPA^Q:884-129,H:2-255^46.27%ID^E:2e-60^RecName: Full=3',5'-cyclic adenosine monophosphate phosphodiesterase CpdA {ECO:0000255|HAMAP-Rule:MF_00905};^Bacteria; Proteobacteria; Alphaproteobacteria; Rhizobiales; Bradyrhizobiaceae; Rhodopseudomonas	.	Cluster-99575.0_TR93608|c1_g1_i1|m.158	4538-4870[+]	POTA_MARHV^POTA_MARHV^Q:1-111,H:50-160^57.66%ID^E:8e-38^RecName: Full=Spermidine/putrescine import ATP-binding protein PotA {ECO:0000255|HAMAP-Rule:MF_01726};^Bacteria; Proteobacteria; Gammaproteobacteria; Alteromonadales; Alteromonadaceae; Marinobacter	.	.	.	COG3842^Part of the ABC transporter complex PotABCD involved in spermidine putrescine import. Responsible for energy coupling to the transport system (By similarity)	KEGG:maq:Maqu_0341`KO:K11072	GO:0043190^cellular_component^ATP-binding cassette (ABC) transporter complex`GO:0005524^molecular_function^ATP binding`GO:0015594^molecular_function^putrescine-importing ATPase activity`GO:0015595^molecular_function^spermidine-importing ATPase activity	.
Cluster-99575.0_TR93608|c1_g1	Cluster-99575.0_TR93608|c1_g1_i1	CPDA_RHOPA^CPDA_RHOPA^Q:884-129,H:2-255^46.27%ID^E:2e-60^RecName: Full=3',5'-cyclic adenosine monophosphate phosphodiesterase CpdA {ECO:0000255|HAMAP-Rule:MF_00905};^Bacteria; Proteobacteria; Alphaproteobacteria; Rhizobiales; Bradyrhizobiaceae; Rhodopseudomonas	.	Cluster-99575.0_TR93608|c1_g1_i1|m.155	1030-1557[+]	YP20_BACLI^YP20_BACLI^Q:5-150,H:3-150^30.41%ID^E:5e-15^RecName: Full=Uncharacterized N-acetyltransferase p20;^Bacteria; Firmicutes; Bacilli; Bacillales; Bacillaceae; Bacillus	.	.	.	COG1670^-acetyltransferase	.	GO:0008080^molecular_function^N-acetyltransferase activity	.
Cluster-99575.0_TR93608|c1_g1	Cluster-99575.0_TR93608|c1_g1_i1	CPDA_RHOPA^CPDA_RHOPA^Q:884-129,H:2-255^46.27%ID^E:2e-60^RecName: Full=3',5'-cyclic adenosine monophosphate phosphodiesterase CpdA {ECO:0000255|HAMAP-Rule:MF_00905};^Bacteria; Proteobacteria; Alphaproteobacteria; Rhizobiales; Bradyrhizobiaceae; Rhodopseudomonas	.	Cluster-99575.0_TR93608|c1_g1_i1|m.152	102-1031[-]	CPDA_RHOPA^CPDA_RHOPA^Q:50-301,H:2-255^46.27%ID^E:2e-66^RecName: Full=3',5'-cyclic adenosine monophosphate phosphodiesterase CpdA {ECO:0000255|HAMAP-Rule:MF_00905};^Bacteria; Proteobacteria; Alphaproteobacteria; Rhizobiales; Bradyrhizobiaceae; Rhodopseudomonas	.	.	.	COG1409^Hydrolyzes cAMP to 5'-AMP. Plays an important regulatory role in modulating the intracellular concentration of cAMP, thereby influencing cAMP-dependent processes (By similarity)	KEGG:rpa:RPA0124	GO:0004115^molecular_function^3',5'-cyclic-AMP phosphodiesterase activity`GO:0046872^molecular_function^metal ion binding`GO:0000166^molecular_function^nucleotide binding	.
Cluster-99575.0_TR93608|c1_g1	Cluster-99575.0_TR93608|c1_g1_i1	CPDA_RHOPA^CPDA_RHOPA^Q:884-129,H:2-255^46.27%ID^E:2e-60^RecName: Full=3',5'-cyclic adenosine monophosphate phosphodiesterase CpdA {ECO:0000255|HAMAP-Rule:MF_00905};^Bacteria; Proteobacteria; Alphaproteobacteria; Rhizobiales; Bradyrhizobiaceae; Rhodopseudomonas	.	Cluster-99575.0_TR93608|c1_g1_i1|m.149	2598-3698[-]	.	.	.	.	.	.	.	.
Cluster-99575.0_TR93608|c1_g1	Cluster-99575.0_TR93608|c1_g1_i1	CPDA_RHOPA^CPDA_RHOPA^Q:884-129,H:2-255^46.27%ID^E:2e-60^RecName: Full=3',5'-cyclic adenosine monophosphate phosphodiesterase CpdA {ECO:0000255|HAMAP-Rule:MF_00905};^Bacteria; Proteobacteria; Alphaproteobacteria; Rhizobiales; Bradyrhizobiaceae; Rhodopseudomonas	.	Cluster-99575.0_TR93608|c1_g1_i1|m.151	1642-2664[+]	Y131_HAEIN^Y131_HAEIN^Q:20-336,H:17-342^30.72%ID^E:1e-33^RecName: Full=Uncharacterized protein HI_0131;^Bacteria; Proteobacteria; Gammaproteobacteria; Pasteurellales; Pasteurellaceae; Haemophilus	.	.	.	COG1840^extracellular solute-binding protein, family 1	KEGG:hin:HI0131`KO:K02012	.	.
Cluster-99575.0_TR93608|c1_g1	Cluster-99575.0_TR93608|c1_g1_i1	CPDA_RHOPA^CPDA_RHOPA^Q:884-129,H:2-255^46.27%ID^E:2e-60^RecName: Full=3',5'-cyclic adenosine monophosphate phosphodiesterase CpdA {ECO:0000255|HAMAP-Rule:MF_00905};^Bacteria; Proteobacteria; Alphaproteobacteria; Rhizobiales; Bradyrhizobiaceae; Rhodopseudomonas	.	Cluster-99575.0_TR93608|c1_g1_i1|m.150	3-1097[+]	.	.	.	.	.	.	.	.
Cluster-99575.0_TR93608|c1_g1	Cluster-99575.0_TR93608|c1_g1_i1	CPDA_RHOPA^CPDA_RHOPA^Q:884-129,H:2-255^46.27%ID^E:2e-60^RecName: Full=3',5'-cyclic adenosine monophosphate phosphodiesterase CpdA {ECO:0000255|HAMAP-Rule:MF_00905};^Bacteria; Proteobacteria; Alphaproteobacteria; Rhizobiales; Bradyrhizobiaceae; Rhodopseudomonas	.	Cluster-99575.0_TR93608|c1_g1_i1|m.148	2670-4373[+]	FBPB_ACTPL^FBPB_ACTPL^Q:8-557,H:126-681^32.38%ID^E:1e-85^RecName: Full=Ferric transport system permease protein FbpB;^Bacteria; Proteobacteria; Gammaproteobacteria; Pasteurellales; Pasteurellaceae; Actinobacillus	.	.	ExpAA=285.06^PredHel=13^Topology=i20-42o73-95i107-129o149-171i200-222o256-278i301-323o358-380i393-415o419-436i473-490o494-516i528-550o	COG1178^ABC transporter (permease)	.	GO:0016021^cellular_component^integral component of membrane`GO:0005886^cellular_component^plasma membrane`GO:0006811^biological_process^ion transport`GO:0055072^biological_process^iron ion homeostasis	.
Cluster-187856.0_TR57045|c0_g2	Cluster-187856.0_TR57045|c0_g2_i2	.	.	.	.	.	.	.	.	.	.	.	.
Cluster-187856.0_TR57045|c0_g2	Cluster-187856.0_TR57045|c0_g2_i1	.	.	.	.	.	.	.	.	.	.	.	.
Cluster-29239.1_TR63145|c0_g1	Cluster-29239.1_TR63145|c0_g1_i2	.	.	.	.	.	.	.	.	.	.	.	.
Cluster-29239.0_TR63145|c0_g1	Cluster-29239.0_TR63145|c0_g1_i1	.	.	.	.	.	.	.	.	.	.	.	.
Cluster-3420.0_TR284089|c0_g1	Cluster-3420.0_TR284089|c0_g1_i1	GCH1_OSTOS^GCH1_OSTOS^Q:682-122,H:27-213^82.89%ID^E:2e-112^RecName: Full=GTP cyclohydrolase 1;^Eukaryota; Metazoa; Ecdysozoa; Nematoda; Chromadorea; Rhabditida; Strongylida; Trichostrongyloidea; Trichostrongylidae; Trichostrongylinae; Ostertagia	.	.	.	.	.	.	.	.	.	GO:0005737^cellular_component^cytoplasm`GO:0005525^molecular_function^GTP binding`GO:0003934^molecular_function^GTP cyclohydrolase I activity`GO:0046872^molecular_function^metal ion binding`GO:0035998^biological_process^7,8-dihydroneopterin 3'-triphosphate biosynthetic process`GO:0006729^biological_process^tetrahydrobiopterin biosynthetic process`GO:0046654^biological_process^tetrahydrofolate bio…	.
Cluster-151988.0_TR13172|c3_g1	Cluster-151988.0_TR13172|c3_g1_i5	.	.	.	.	.	.	.	.	.	.	.	.
Cluster-151988.0_TR13172|c3_g1	Cluster-151988.0_TR13172|c3_g1_i1	.	.	.	.	.	.	.	.	.	.	.	.
Cluster-151988.0_TR13172|c3_g1	Cluster-151988.0_TR13172|c3_g1_i4	.	.	Cluster-151988.0_TR13172|c3_g1_i4|m.161	1027-1383[+]	.	.	.	ExpAA=18.26^PredHel=1^Topology=i17-39o	.	.	.	.
Cluster-151988.0_TR13172|c3_g1	Cluster-151988.0_TR13172|c3_g1_i6	.	.	Cluster-151988.0_TR13172|c3_g1_i6|m.162	1027-1383[+]	.	.	.	ExpAA=18.26^PredHel=1^Topology=i17-39o	.	.	.	.
Cluster-151988.0_TR13172|c3_g1	Cluster-151988.0_TR13172|c3_g1_i3	.	.	Cluster-151988.0_TR13172|c3_g1_i3|m.163	335-649[+]	.	.	.	ExpAA=18.83^PredHel=1^Topology=i17-39o	.	.	.	.
Cluster-151988.0_TR13172|c3_g1	Cluster-151988.0_TR13172|c3_g1_i2	.	.	Cluster-151988.0_TR13172|c3_g1_i2|m.164	335-643[+]	.	.	.	ExpAA=19.15^PredHel=1^Topology=i17-39o	.	.	.	.
Cluster-25640.0_TR47244|c0_g2	Cluster-25640.0_TR47244|c0_g2_i1	.	.	.	.	.	.	.	.	.	.	.	.
Cluster-47492.0_TR37837|c5_g2	Cluster-47492.0_TR37837|c5_g2_i1	.	.	.	.	.	.	.	.	.	.	.	.
Cluster-67870.0_TR71817|c4_g3	Cluster-67870.0_TR71817|c4_g3_i11	.	.	.	.	.	.	.	.	.	.	.	.
Cluster-179641.0_TR361465|c0_g1	Cluster-179641.0_TR361465|c0_g1_i1	.	.	.	.	.	.	.	.	.	.	.	.
Cluster-35377.1_TR53928|c0_g2	Cluster-35377.1_TR53928|c0_g2_i1	.	.	.	.	.	.	.	.	.	.	.	.
Cluster-35377.1_TR53928|c0_g1	Cluster-35377.1_TR53928|c0_g1_i2	.	.	.	.	.	.	.	.	.	.	.	.
Cluster-23048.0_TR29904|c0_g2	Cluster-23048.0_TR29904|c0_g2_i1	.	.	.	.	.	.	.	.	.	.	.	.
Cluster-148275.0_TR16040|c0_g1	Cluster-148275.0_TR16040|c0_g1_i1	.	.	.	.	.	.	.	.	.	.	.	.
Cluster-101308.0_TR254193|c0_g1	Cluster-101308.0_TR254193|c0_g1_i1	.	.	Cluster-101308.0_TR254193|c0_g1_i1|m.165	2-301[+]	.	.	.	.	.	.	.	.
Cluster-136085.0_TR46669|c0_g9	Cluster-136085.0_TR46669|c0_g9_i7	.	.	Cluster-136085.0_TR46669|c0_g9_i7|m.167	186-638[+]	.	.	.	.	.	.	.	.
Cluster-164930.0_TR38245|c5_g1	Cluster-164930.0_TR38245|c5_g1_i2	.	.	.	.	.	.	.	.	.	.	.	.
Cluster-164930.0_TR38245|c5_g1	Cluster-164930.0_TR38245|c5_g1_i1	.	.	.	.	.	.	.	.	.	.	.	.
Cluster-185800.0_TR66389|c12_g1	Cluster-185800.0_TR66389|c12_g1_i1	.	.	.	.	.	.	.	.	.	.	.	.
Cluster-29557.0_TR138189|c0_g1	Cluster-29557.0_TR138189|c0_g1_i1	.	.	.	.	.	.	.	.	.	.	.	.
Cluster-865.0_TR288587|c0_g1	Cluster-865.0_TR288587|c0_g1_i1	CLH_CAEEL^CLH_CAEEL^Q:2-1558,H:1127-1645^83.62%ID^E:0^RecName: Full=Probable clathrin heavy chain 1;^Eukaryota; Metazoa; Ecdysozoa; Nematoda; Chromadorea; Rhabditida; Rhabditoidea; Rhabditidae; Peloderinae; Caenorhabditis	.	Cluster-865.0_TR288587|c0_g1_i1|m.168	2-1702[+]	CLH_CAEEL^CLH_CAEEL^Q:1-524,H:1127-1650^83.21%ID^E:0^RecName: Full=Probable clathrin heavy chain 1;^Eukaryota; Metazoa; Ecdysozoa; Nematoda; Chromadorea; Rhabditida; Rhabditoidea; Rhabditidae; Peloderinae; Caenorhabditis	.	.	.	ENOG410XPH1^clathrin heavy chain	KEGG:cel:CELE_T20G5.1`KO:K04646	GO:0016324^cellular_component^apical plasma membrane`GO:0005938^cellular_component^cell cortex`GO:0030132^cellular_component^clathrin coat of coated pit`GO:0030130^cellular_component^clathrin coat of trans-Golgi network vesicle`GO:0045334^cellular_component^clathrin-coated endocytic vesicle`GO:0005737^cellular_component^cytoplasm`GO:0009898^cellular_component^cytoplasmic side of plasma membrane`G…	.
Cluster-182963.0_TR8130|c3_g3	Cluster-182963.0_TR8130|c3_g3_i1	.	.	.	.	.	.	.	.	.	.	.	.
Cluster-8655.0_TR94680|c0_g1	Cluster-8655.0_TR94680|c0_g1_i1	.	.	.	.	.	.	.	.	.	.	.	.
Cluster-103377.0_TR247745|c0_g1	Cluster-103377.0_TR247745|c0_g1_i1	.	.	.	.	.	.	.	.	.	.	.	.
Cluster-142821.0_TR9529|c3_g1	Cluster-142821.0_TR9529|c3_g1_i1	.	.	.	.	.	.	.	.	.	.	.	.
Cluster-99090.0_TR78025|c0_g2	Cluster-99090.0_TR78025|c0_g2_i1	.	.	.	.	.	.	.	.	.	.	.	.
Cluster-99090.0_TR78025|c0_g1	Cluster-99090.0_TR78025|c0_g1_i1	.	.	.	.	.	.	.	.	.	.	.	.
Cluster-122130.0_TR46683|c6_g9	Cluster-122130.0_TR46683|c6_g9_i1	.	.	.	.	.	.	.	.	.	.	.	.
Cluster-84672.0_TR335588|c0_g1	Cluster-84672.0_TR335588|c0_g1_i1	.	.	.	.	.	.	.	.	.	.	.	.
Cluster-83977.0_TR84591|c0_g1	Cluster-83977.0_TR84591|c0_g1_i1	.	.	.	.	.	.	.	.	.	.	.	.
Cluster-155219.0_TR330722|c0_g1	Cluster-155219.0_TR330722|c0_g1_i1	.	.	.	.	.	.	.	.	.	.	.	.
Cluster-49505.0_TR374690|c0_g1	Cluster-49505.0_TR374690|c0_g1_i1	.	.	.	.	.	.	.	.	.	.	.	.
Cluster-53812.0_TR61651|c6_g2	Cluster-53812.0_TR61651|c6_g2_i1	.	.	.	.	.	.	.	.	.	.	.	.
Cluster-160765.0_TR178902|c0_g1	Cluster-160765.0_TR178902|c0_g1_i1	SYL_MAGSA^SYL_MAGSA^Q:2989-446,H:11-848^64%ID^E:0^RecName: Full=Leucine--tRNA ligase {ECO:0000255|HAMAP-Rule:MF_00049};^Bacteria; Proteobacteria; Alphaproteobacteria; Rhodospirillales; Rhodospirillaceae; Magnetospirillum	.	Cluster-160765.0_TR178902|c0_g1_i1|m.175	2-964[+]	.	.	.	.	.	.	.	.
Cluster-160765.0_TR178902|c0_g1	Cluster-160765.0_TR178902|c0_g1_i1	SYL_MAGSA^SYL_MAGSA^Q:2989-446,H:11-848^64%ID^E:0^RecName: Full=Leucine--tRNA ligase {ECO:0000255|HAMAP-Rule:MF_00049};^Bacteria; Proteobacteria; Alphaproteobacteria; Rhodospirillales; Rhodospirillaceae; Magnetospirillum	.	Cluster-160765.0_TR178902|c0_g1_i1|m.174	750-2120[-]	.	.	.	.	.	.	.	.
Cluster-160765.0_TR178902|c0_g1	Cluster-160765.0_TR178902|c0_g1_i1	SYL_MAGSA^SYL_MAGSA^Q:2989-446,H:11-848^64%ID^E:0^RecName: Full=Leucine--tRNA ligase {ECO:0000255|HAMAP-Rule:MF_00049};^Bacteria; Proteobacteria; Alphaproteobacteria; Rhodospirillales; Rhodospirillaceae; Magnetospirillum	.	Cluster-160765.0_TR178902|c0_g1_i1|m.172	1358-3598[+]	.	.	.	.	.	.	.	.
Cluster-160765.0_TR178902|c0_g1	Cluster-160765.0_TR178902|c0_g1_i1	SYL_MAGSA^SYL_MAGSA^Q:2989-446,H:11-848^64%ID^E:0^RecName: Full=Leucine--tRNA ligase {ECO:0000255|HAMAP-Rule:MF_00049};^Bacteria; Proteobacteria; Alphaproteobacteria; Rhodospirillales; Rhodospirillaceae; Magnetospirillum	.	Cluster-160765.0_TR178902|c0_g1_i1|m.173	4134-5504[+]	Y064_RICTY^Y064_RICTY^Q:2-371,H:1-400^23.21%ID^E:8e-07^RecName: Full=Uncharacterized protein RT0064;^Bacteria; Proteobacteria; Alphaproteobacteria; Rickettsiales; Rickettsiaceae; Rickettsieae; Rickettsia; typhus group	PF13609.4^Porin_4^Gram-negative porin^10-432^E:8.5e-24	.	ExpAA=88.46^PredHel=1^Topology=i5-24o	ENOG410XYBU^NA	KEGG:rty:RT0064	.	.
Cluster-160765.0_TR178902|c0_g1	Cluster-160765.0_TR178902|c0_g1_i1	SYL_MAGSA^SYL_MAGSA^Q:2989-446,H:11-848^64%ID^E:0^RecName: Full=Leucine--tRNA ligase {ECO:0000255|HAMAP-Rule:MF_00049};^Bacteria; Proteobacteria; Alphaproteobacteria; Rhodospirillales; Rhodospirillaceae; Magnetospirillum	.	Cluster-160765.0_TR178902|c0_g1_i1|m.176	3146-3763[-]	Y420_RICPR^Y420_RICPR^Q:74-201,H:36-163^36.92%ID^E:9e-21^RecName: Full=Uncharacterized protein RP420;^Bacteria; Proteobacteria; Alphaproteobacteria; Rickettsiales; Rickettsiaceae; Rickettsieae; Rickettsia; typhus group	PF12100.6^DUF3576^Domain of unknown function (DUF3576)^99-200^E:5.2e-45	.	ExpAA=21.83^PredHel=1^Topology=i21-43o	ENOG4111YD1^Domain of unknown function (DUF3576)	KEGG:rpr:RP420	GO:0016021^cellular_component^integral component of membrane	.
Cluster-160765.0_TR178902|c0_g1	Cluster-160765.0_TR178902|c0_g1_i1	SYL_MAGSA^SYL_MAGSA^Q:2989-446,H:11-848^64%ID^E:0^RecName: Full=Leucine--tRNA ligase {ECO:0000255|HAMAP-Rule:MF_00049};^Bacteria; Proteobacteria; Alphaproteobacteria; Rhodospirillales; Rhodospirillaceae; Magnetospirillum	.	Cluster-160765.0_TR178902|c0_g1_i1|m.171	401-2917[-]	SYL_MAGSA^SYL_MAGSA^Q:4-838,H:38-862^64.64%ID^E:0^RecName: Full=Leucine--tRNA ligase {ECO:0000255|HAMAP-Rule:MF_00049};^Bacteria; Proteobacteria; Alphaproteobacteria; Rhodospirillales; Rhodospirillaceae; Magnetospirillum	PF00133.20^tRNA-synt_1^tRNA synthetases class I (I, L, M and V)^4-393^E:5.5e-37`PF09334.9^tRNA-synt_1g^tRNA synthetases class I (M)^10-144^E:3.1e-18`PF13603.4^tRNA-synt_1_2^Leucyl-tRNA synthetase, Domain 2^195-388^E:1.7e-63`PF00133.20^tRNA-synt_1^tRNA synthetases class I (I, L, M and V)^402-559^E:1.3e-07`PF09334.9^tRNA-synt_1g^tRNA synthetases class I (M)^596-640^E:1.5e-06`PF00133.20^tRNA-synt_1^…	.	.	COG0495^Leucyl-trna synthetase	KEGG:mag:amb0027`KO:K01869	GO:0005737^cellular_component^cytoplasm`GO:0002161^molecular_function^aminoacyl-tRNA editing activity`GO:0005524^molecular_function^ATP binding`GO:0004823^molecular_function^leucine-tRNA ligase activity`GO:0006429^biological_process^leucyl-tRNA aminoacylation	GO:0000166^molecular_function^nucleotide binding`GO:0004812^molecular_function^aminoacyl-tRNA ligase activity`GO:0005524^molecular_function^ATP binding`GO:0006418^biological_process^tRNA aminoacylation for protein translation`GO:0002161^molecular_function^aminoacyl-tRNA editing activity
Cluster-40288.0_TR32668|c37_g3	Cluster-40288.0_TR32668|c37_g3_i2	.	.	.	.	.	.	.	.	.	.	.	.
Cluster-40288.0_TR32668|c37_g3	Cluster-40288.0_TR32668|c37_g3_i1	.	.	.	.	.	.	.	.	.	.	.	.
Cluster-117269.0_TR26116|c0_g1	Cluster-117269.0_TR26116|c0_g1_i1	.	.	.	.	.	.	.	.	.	.	.	.
Cluster-149950.0_TR54214|c1_g1	Cluster-149950.0_TR54214|c1_g1_i5	.	.	.	.	.	.	.	.	.	.	.	.
Cluster-149950.0_TR54214|c1_g1	Cluster-149950.0_TR54214|c1_g1_i1	.	.	.	.	.	.	.	.	.	.	.	.
Cluster-187170.0_TR77210|c0_g1	Cluster-187170.0_TR77210|c0_g1_i1	.	.	.	.	.	.	.	.	.	.	.	.
Cluster-179238.0_TR295216|c0_g1	Cluster-179238.0_TR295216|c0_g1_i1	.	.	.	.	.	.	.	.	.	.	.	.
Cluster-181734.1_TR35667|c0_g15	Cluster-181734.1_TR35667|c0_g15_i2	PMGT2_XENTR^PMGT2_XENTR^Q:166-426,H:288-369^36.78%ID^E:9e-13^RecName: Full=Protein O-linked-mannose beta-1,4-N-acetylglucosaminyltransferase 2;^Eukaryota; Metazoa; Chordata; Craniata; Vertebrata; Euteleostomi; Amphibia; Batrachia; Anura; Pipoidea; Pipidae; Xenopodinae; Xenopus; Silurana	.	.	.	.	.	.	.	ENOG410ZHQA^glycosyltransferase	KEGG:xtr:496628`KO:K18207	GO:0005783^cellular_component^endoplasmic reticulum`GO:0005789^cellular_component^endoplasmic reticulum membrane`GO:0016021^cellular_component^integral component of membrane`GO:0008375^molecular_function^acetylglucosaminyltransferase activity`GO:0001764^biological_process^neuron migration`GO:0006493^biological_process^protein O-linked glycosylation`GO:0035269^biological_process^protein O-linked m…	.
Cluster-181734.1_TR35667|c0_g15	Cluster-181734.1_TR35667|c0_g15_i3	.	.	.	.	.	.	.	.	.	.	.	.
Cluster-181734.1_TR35667|c0_g15	Cluster-181734.1_TR35667|c0_g15_i1	PMGT2_XENTR^PMGT2_XENTR^Q:302-562,H:288-369^36.78%ID^E:2e-12^RecName: Full=Protein O-linked-mannose beta-1,4-N-acetylglucosaminyltransferase 2;^Eukaryota; Metazoa; Chordata; Craniata; Vertebrata; Euteleostomi; Amphibia; Batrachia; Anura; Pipoidea; Pipidae; Xenopodinae; Xenopus; Silurana	.	Cluster-181734.1_TR35667|c0_g15_i1|m.182	2-562[+]	PMGT2_XENTR^PMGT2_XENTR^Q:101-187,H:288-369^36.78%ID^E:1e-12^RecName: Full=Protein O-linked-mannose beta-1,4-N-acetylglucosaminyltransferase 2;^Eukaryota; Metazoa; Chordata; Craniata; Vertebrata; Euteleostomi; Amphibia; Batrachia; Anura; Pipoidea; Pipidae; Xenopodinae; Xenopus; Silurana	PF04577.12^DUF563^Protein of unknown function (DUF563)^92-184^E:1e-14	.	.	ENOG410ZHQA^glycosyltransferase	KEGG:xtr:496628`KO:K18207	GO:0005783^cellular_component^endoplasmic reticulum`GO:0005789^cellular_component^endoplasmic reticulum membrane`GO:0016021^cellular_component^integral component of membrane`GO:0008375^molecular_function^acetylglucosaminyltransferase activity`GO:0001764^biological_process^neuron migration`GO:0006493^biological_process^protein O-linked glycosylation`GO:0035269^biological_process^protein O-linked m…	GO:0016757^molecular_function^transferase activity, transferring glycosyl groups
Cluster-181734.0_TR35667|c0_g13	Cluster-181734.0_TR35667|c0_g13_i1	PMGT2_XENLA^PMGT2_XENLA^Q:2-259,H:321-406^39.53%ID^E:2e-17^RecName: Full=Protein O-linked-mannose beta-1,4-N-acetylglucosaminyltransferase 2;^Eukaryota; Metazoa; Chordata; Craniata; Vertebrata; Euteleostomi; Amphibia; Batrachia; Anura; Pipoidea; Pipidae; Xenopodinae; Xenopus; Xenopus	.	.	.	.	.	.	.	.	KEGG:xla:444520`KO:K18207	GO:0005783^cellular_component^endoplasmic reticulum`GO:0005789^cellular_component^endoplasmic reticulum membrane`GO:0016021^cellular_component^integral component of membrane`GO:0008375^molecular_function^acetylglucosaminyltransferase activity`GO:0001764^biological_process^neuron migration`GO:0006493^biological_process^protein O-linked glycosylation`GO:0035269^biological_process^protein O-linked m…	.
Cluster-181734.0_TR35667|c0_g5	Cluster-181734.0_TR35667|c0_g5_i3	PMGT2_XENTR^PMGT2_XENTR^Q:2-412,H:321-454^37.23%ID^E:7e-30^RecName: Full=Protein O-linked-mannose beta-1,4-N-acetylglucosaminyltransferase 2;^Eukaryota; Metazoa; Chordata; Craniata; Vertebrata; Euteleostomi; Amphibia; Batrachia; Anura; Pipoidea; Pipidae; Xenopodinae; Xenopus; Silurana	.	.	.	.	.	.	.	ENOG410ZHQA^glycosyltransferase	KEGG:xtr:496628`KO:K18207	GO:0005783^cellular_component^endoplasmic reticulum`GO:0005789^cellular_component^endoplasmic reticulum membrane`GO:0016021^cellular_component^integral component of membrane`GO:0008375^molecular_function^acetylglucosaminyltransferase activity`GO:0001764^biological_process^neuron migration`GO:0006493^biological_process^protein O-linked glycosylation`GO:0035269^biological_process^protein O-linked m…	.
Cluster-181734.0_TR35667|c0_g7	Cluster-181734.0_TR35667|c0_g7_i1	PMGT2_XENLA^PMGT2_XENLA^Q:2-286,H:321-415^41.05%ID^E:3e-21^RecName: Full=Protein O-linked-mannose beta-1,4-N-acetylglucosaminyltransferase 2;^Eukaryota; Metazoa; Chordata; Craniata; Vertebrata; Euteleostomi; Amphibia; Batrachia; Anura; Pipoidea; Pipidae; Xenopodinae; Xenopus; Xenopus	.	.	.	.	.	.	.	.	KEGG:xla:444520`KO:K18207	GO:0005783^cellular_component^endoplasmic reticulum`GO:0005789^cellular_component^endoplasmic reticulum membrane`GO:0016021^cellular_component^integral component of membrane`GO:0008375^molecular_function^acetylglucosaminyltransferase activity`GO:0001764^biological_process^neuron migration`GO:0006493^biological_process^protein O-linked glycosylation`GO:0035269^biological_process^protein O-linked m…	.
Cluster-181734.0_TR35667|c0_g10	Cluster-181734.0_TR35667|c0_g10_i1	PMGT2_XENLA^PMGT2_XENLA^Q:2-259,H:321-406^39.53%ID^E:2e-17^RecName: Full=Protein O-linked-mannose beta-1,4-N-acetylglucosaminyltransferase 2;^Eukaryota; Metazoa; Chordata; Craniata; Vertebrata; Euteleostomi; Amphibia; Batrachia; Anura; Pipoidea; Pipidae; Xenopodinae; Xenopus; Xenopus	.	.	.	.	.	.	.	.	KEGG:xla:444520`KO:K18207	GO:0005783^cellular_component^endoplasmic reticulum`GO:0005789^cellular_component^endoplasmic reticulum membrane`GO:0016021^cellular_component^integral component of membrane`GO:0008375^molecular_function^acetylglucosaminyltransferase activity`GO:0001764^biological_process^neuron migration`GO:0006493^biological_process^protein O-linked glycosylation`GO:0035269^biological_process^protein O-linked m…	.
Cluster-181734.0_TR35667|c0_g14	Cluster-181734.0_TR35667|c0_g14_i1	PMGT2_XENLA^PMGT2_XENLA^Q:2-277,H:321-412^39.13%ID^E:7e-19^RecName: Full=Protein O-linked-mannose beta-1,4-N-acetylglucosaminyltransferase 2;^Eukaryota; Metazoa; Chordata; Craniata; Vertebrata; Euteleostomi; Amphibia; Batrachia; Anura; Pipoidea; Pipidae; Xenopodinae; Xenopus; Xenopus	.	.	.	.	.	.	.	.	KEGG:xla:444520`KO:K18207	GO:0005783^cellular_component^endoplasmic reticulum`GO:0005789^cellular_component^endoplasmic reticulum membrane`GO:0016021^cellular_component^integral component of membrane`GO:0008375^molecular_function^acetylglucosaminyltransferase activity`GO:0001764^biological_process^neuron migration`GO:0006493^biological_process^protein O-linked glycosylation`GO:0035269^biological_process^protein O-linked m…	.
Cluster-181734.0_TR35667|c0_g6	Cluster-181734.0_TR35667|c0_g6_i1	PMGT2_XENLA^PMGT2_XENLA^Q:2-259,H:321-406^39.53%ID^E:2e-17^RecName: Full=Protein O-linked-mannose beta-1,4-N-acetylglucosaminyltransferase 2;^Eukaryota; Metazoa; Chordata; Craniata; Vertebrata; Euteleostomi; Amphibia; Batrachia; Anura; Pipoidea; Pipidae; Xenopodinae; Xenopus; Xenopus	.	.	.	.	.	.	.	.	KEGG:xla:444520`KO:K18207	GO:0005783^cellular_component^endoplasmic reticulum`GO:0005789^cellular_component^endoplasmic reticulum membrane`GO:0016021^cellular_component^integral component of membrane`GO:0008375^molecular_function^acetylglucosaminyltransferase activity`GO:0001764^biological_process^neuron migration`GO:0006493^biological_process^protein O-linked glycosylation`GO:0035269^biological_process^protein O-linked m…	.
Cluster-181734.0_TR35667|c0_g8	Cluster-181734.0_TR35667|c0_g8_i1	PMGT2_XENLA^PMGT2_XENLA^Q:2-259,H:321-406^39.53%ID^E:2e-17^RecName: Full=Protein O-linked-mannose beta-1,4-N-acetylglucosaminyltransferase 2;^Eukaryota; Metazoa; Chordata; Craniata; Vertebrata; Euteleostomi; Amphibia; Batrachia; Anura; Pipoidea; Pipidae; Xenopodinae; Xenopus; Xenopus	.	.	.	.	.	.	.	.	KEGG:xla:444520`KO:K18207	GO:0005783^cellular_component^endoplasmic reticulum`GO:0005789^cellular_component^endoplasmic reticulum membrane`GO:0016021^cellular_component^integral component of membrane`GO:0008375^molecular_function^acetylglucosaminyltransferase activity`GO:0001764^biological_process^neuron migration`GO:0006493^biological_process^protein O-linked glycosylation`GO:0035269^biological_process^protein O-linked m…	.
Cluster-181734.0_TR35667|c0_g5	Cluster-181734.0_TR35667|c0_g5_i2	PMGT2_XENTR^PMGT2_XENTR^Q:2-406,H:321-452^37.78%ID^E:1e-29^RecName: Full=Protein O-linked-mannose beta-1,4-N-acetylglucosaminyltransferase 2;^Eukaryota; Metazoa; Chordata; Craniata; Vertebrata; Euteleostomi; Amphibia; Batrachia; Anura; Pipoidea; Pipidae; Xenopodinae; Xenopus; Silurana	.	.	.	.	.	.	.	ENOG410ZHQA^glycosyltransferase	KEGG:xtr:496628`KO:K18207	GO:0005783^cellular_component^endoplasmic reticulum`GO:0005789^cellular_component^endoplasmic reticulum membrane`GO:0016021^cellular_component^integral component of membrane`GO:0008375^molecular_function^acetylglucosaminyltransferase activity`GO:0001764^biological_process^neuron migration`GO:0006493^biological_process^protein O-linked glycosylation`GO:0035269^biological_process^protein O-linked m…	.
Cluster-181734.0_TR35667|c0_g5	Cluster-181734.0_TR35667|c0_g5_i1	PMGT2_XENLA^PMGT2_XENLA^Q:10-219,H:386-452^40%ID^E:3e-11^RecName: Full=Protein O-linked-mannose beta-1,4-N-acetylglucosaminyltransferase 2;^Eukaryota; Metazoa; Chordata; Craniata; Vertebrata; Euteleostomi; Amphibia; Batrachia; Anura; Pipoidea; Pipidae; Xenopodinae; Xenopus; Xenopus	.	Cluster-181734.0_TR35667|c0_g5_i1|m.187	1-306[+]	PMGT2_XENLA^PMGT2_XENLA^Q:4-73,H:386-452^40%ID^E:8e-12^RecName: Full=Protein O-linked-mannose beta-1,4-N-acetylglucosaminyltransferase 2;^Eukaryota; Metazoa; Chordata; Craniata; Vertebrata; Euteleostomi; Amphibia; Batrachia; Anura; Pipoidea; Pipidae; Xenopodinae; Xenopus; Xenopus	.	.	.	.	KEGG:xla:444520`KO:K18207	GO:0005783^cellular_component^endoplasmic reticulum`GO:0005789^cellular_component^endoplasmic reticulum membrane`GO:0016021^cellular_component^integral component of membrane`GO:0008375^molecular_function^acetylglucosaminyltransferase activity`GO:0001764^biological_process^neuron migration`GO:0006493^biological_process^protein O-linked glycosylation`GO:0035269^biological_process^protein O-linked m…	.
Cluster-104137.0_TR57919|c0_g2	Cluster-104137.0_TR57919|c0_g2_i1	.	.	.	.	.	.	.	.	.	.	.	.
Cluster-104137.0_TR57919|c0_g1	Cluster-104137.0_TR57919|c0_g1_i1	.	.	.	.	.	.	.	.	.	.	.	.
Cluster-151545.0_TR68447|c1_g1	Cluster-151545.0_TR68447|c1_g1_i1	.	.	.	.	.	.	.	.	.	.	.	.
Cluster-106193.0_TR130708|c0_g1	Cluster-106193.0_TR130708|c0_g1_i1	.	.	.	.	.	.	.	.	.	.	.	.
Cluster-187376.1_TR53103|c2_g1	Cluster-187376.1_TR53103|c2_g1_i2	.	.	.	.	.	.	.	.	.	.	.	.
Cluster-72305.0_TR155308|c0_g1	Cluster-72305.0_TR155308|c0_g1_i1	.	.	.	.	.	.	.	.	.	.	.	.
Cluster-87966.0_TR105539|c0_g1	Cluster-87966.0_TR105539|c0_g1_i1	.	.	.	.	.	.	.	.	.	.	.	.
Cluster-38596.0_TR391171|c0_g1	Cluster-38596.0_TR391171|c0_g1_i1	.	.	.	.	.	.	.	.	.	.	.	.
Cluster-137378.0_TR34442|c4_g2	Cluster-137378.0_TR34442|c4_g2_i6	.	.	Cluster-137378.0_TR34442|c4_g2_i6|m.192	1-402[-]	.	PF10545.7^MADF_DNA_bdg^Alcohol dehydrogenase transcription factor Myb/SANT-like^62-118^E:5.1e-06	.	.	.	.	.	.
Cluster-126776.0_TR55196|c1_g2	Cluster-126776.0_TR55196|c1_g2_i1	.	.	.	.	.	.	.	.	.	.	.	.
Cluster-126776.0_TR55196|c1_g1	Cluster-126776.0_TR55196|c1_g1_i1	.	.	.	.	.	.	.	.	.	.	.	.
Cluster-25233.0_TR89625|c0_g1	Cluster-25233.0_TR89625|c0_g1_i1	.	.	.	.	.	.	.	.	.	.	.	.
Cluster-166527.0_TR74691|c1_g2	Cluster-166527.0_TR74691|c1_g2_i1	HISX1_RHILO^HISX1_RHILO^Q:1858-821,H:86-429^66.18%ID^E:3e-131^RecName: Full=Histidinol dehydrogenase 1;^Bacteria; Proteobacteria; Alphaproteobacteria; Rhizobiales; Phyllobacteriaceae; Mesorhizobium	.	Cluster-166527.0_TR74691|c1_g2_i1|m.195	800-1861[+]	.	.	.	.	.	.	.	.
Cluster-166527.0_TR74691|c1_g2	Cluster-166527.0_TR74691|c1_g2_i1	HISX1_RHILO^HISX1_RHILO^Q:1858-821,H:86-429^66.18%ID^E:3e-131^RecName: Full=Histidinol dehydrogenase 1;^Bacteria; Proteobacteria; Alphaproteobacteria; Rhizobiales; Phyllobacteriaceae; Mesorhizobium	.	Cluster-166527.0_TR74691|c1_g2_i1|m.197	331-1131[-]	Y2770_RHORT^Y2770_RHORT^Q:108-263,H:3-158^59.62%ID^E:1e-64^RecName: Full=UPF0262 protein Rru_A2770 {ECO:0000255|HAMAP-Rule:MF_00678};^Bacteria; Proteobacteria; Alphaproteobacteria; Rhodospirillales; Rhodospirillaceae; Rhodospirillum	PF06793.10^UPF0262^Uncharacterised protein family (UPF0262)^115-265^E:2.8e-68	.	.	COG5328^UPF0262 protein	KEGG:rru:Rru_A2770	.	.
Cluster-166527.0_TR74691|c1_g2	Cluster-166527.0_TR74691|c1_g2_i1	HISX1_RHILO^HISX1_RHILO^Q:1858-821,H:86-429^66.18%ID^E:3e-131^RecName: Full=Histidinol dehydrogenase 1;^Bacteria; Proteobacteria; Alphaproteobacteria; Rhizobiales; Phyllobacteriaceae; Mesorhizobium	.	Cluster-166527.0_TR74691|c1_g2_i1|m.194	561-1862[-]	.	.	.	.	.	.	.	.
Cluster-166527.0_TR74691|c1_g2	Cluster-166527.0_TR74691|c1_g2_i1	HISX1_RHILO^HISX1_RHILO^Q:1858-821,H:86-429^66.18%ID^E:3e-131^RecName: Full=Histidinol dehydrogenase 1;^Bacteria; Proteobacteria; Alphaproteobacteria; Rhizobiales; Phyllobacteriaceae; Mesorhizobium	.	Cluster-166527.0_TR74691|c1_g2_i1|m.199	3-317[-]	ARSC_MACCJ^ARSC_MACCJ^Q:7-91,H:5-89^32.94%ID^E:1e-10^RecName: Full=Protein ArsC {ECO:0000255|HAMAP-Rule:MF_01624};^Bacteria; Firmicutes; Bacilli; Bacillales; Staphylococcaceae; Macrococcus	PF01451.19^LMWPc^Low molecular weight phosphotyrosine protein phosphatase^9-97^E:1.3e-13	.	.	COG0394^PHOsphatase	KEGG:mcl:MCCL_1486`KO:K03741	GO:0030612^molecular_function^arsenate reductase (thioredoxin) activity`GO:0004725^molecular_function^protein tyrosine phosphatase activity`GO:0046685^biological_process^response to arsenic-containing substance	.
Cluster-166527.0_TR74691|c1_g2	Cluster-166527.0_TR74691|c1_g2_i1	HISX1_RHILO^HISX1_RHILO^Q:1858-821,H:86-429^66.18%ID^E:3e-131^RecName: Full=Histidinol dehydrogenase 1;^Bacteria; Proteobacteria; Alphaproteobacteria; Rhizobiales; Phyllobacteriaceae; Mesorhizobium	.	Cluster-166527.0_TR74691|c1_g2_i1|m.196	809-1861[-]	HISX_RHORT^HISX_RHORT^Q:9-348,H:93-431^69.5%ID^E:4e-159^RecName: Full=Histidinol dehydrogenase {ECO:0000255|HAMAP-Rule:MF_01024};^Bacteria; Proteobacteria; Alphaproteobacteria; Rhodospirillales; Rhodospirillaceae; Rhodospirillum	PF00815.18^Histidinol_dh^Histidinol dehydrogenase^3-346^E:3.5e-144	.	.	COG0141^Catalyzes the sequential NAD-dependent oxidations of L- histidinol to L-histidinaldehyde and then to L-histidine (By similarity)	KEGG:rru:Rru_A2771`KO:K00013	GO:0004399^molecular_function^histidinol dehydrogenase activity`GO:0051287^molecular_function^NAD binding`GO:0008270^molecular_function^zinc ion binding`GO:0000105^biological_process^histidine biosynthetic process	GO:0004399^molecular_function^histidinol dehydrogenase activity`GO:0008270^molecular_function^zinc ion binding`GO:0051287^molecular_function^NAD binding`GO:0000105^biological_process^histidine biosynthetic process`GO:0055114^biological_process^oxidation-reduction process
Cluster-166527.0_TR74691|c1_g1	Cluster-166527.0_TR74691|c1_g1_i1	HISX1_RHILO^HISX1_RHILO^Q:2065-1028,H:86-429^66.18%ID^E:2e-130^RecName: Full=Histidinol dehydrogenase 1;^Bacteria; Proteobacteria; Alphaproteobacteria; Rhizobiales; Phyllobacteriaceae; Mesorhizobium	.	Cluster-166527.0_TR74691|c1_g1_i1|m.200	768-2069[-]	.	.	.	.	.	.	.	.
Cluster-166527.0_TR74691|c1_g1	Cluster-166527.0_TR74691|c1_g1_i1	HISX1_RHILO^HISX1_RHILO^Q:2065-1028,H:86-429^66.18%ID^E:2e-130^RecName: Full=Histidinol dehydrogenase 1;^Bacteria; Proteobacteria; Alphaproteobacteria; Rhizobiales; Phyllobacteriaceae; Mesorhizobium	.	Cluster-166527.0_TR74691|c1_g1_i1|m.202	1016-2068[-]	HISX_RHORT^HISX_RHORT^Q:9-348,H:93-431^69.5%ID^E:4e-159^RecName: Full=Histidinol dehydrogenase {ECO:0000255|HAMAP-Rule:MF_01024};^Bacteria; Proteobacteria; Alphaproteobacteria; Rhodospirillales; Rhodospirillaceae; Rhodospirillum	PF00815.18^Histidinol_dh^Histidinol dehydrogenase^3-346^E:3.5e-144	.	.	COG0141^Catalyzes the sequential NAD-dependent oxidations of L- histidinol to L-histidinaldehyde and then to L-histidine (By similarity)	KEGG:rru:Rru_A2771`KO:K00013	GO:0004399^molecular_function^histidinol dehydrogenase activity`GO:0051287^molecular_function^NAD binding`GO:0008270^molecular_function^zinc ion binding`GO:0000105^biological_process^histidine biosynthetic process	GO:0004399^molecular_function^histidinol dehydrogenase activity`GO:0008270^molecular_function^zinc ion binding`GO:0051287^molecular_function^NAD binding`GO:0000105^biological_process^histidine biosynthetic process`GO:0055114^biological_process^oxidation-reduction process
Cluster-166527.0_TR74691|c1_g1	Cluster-166527.0_TR74691|c1_g1_i1	HISX1_RHILO^HISX1_RHILO^Q:2065-1028,H:86-429^66.18%ID^E:2e-130^RecName: Full=Histidinol dehydrogenase 1;^Bacteria; Proteobacteria; Alphaproteobacteria; Rhizobiales; Phyllobacteriaceae; Mesorhizobium	.	Cluster-166527.0_TR74691|c1_g1_i1|m.204	81-524[-]	ARSC_BACHD^ARSC_BACHD^Q:8-136,H:6-132^33.33%ID^E:1e-15^RecName: Full=Protein ArsC {ECO:0000255|HAMAP-Rule:MF_01624};^Bacteria; Firmicutes; Bacilli; Bacillales; Bacillaceae; Bacillus	PF01451.19^LMWPc^Low molecular weight phosphotyrosine protein phosphatase^9-136^E:4e-15	.	.	COG0394^PHOsphatase	KEGG:bha:BH2998`KO:K03741	GO:0030612^molecular_function^arsenate reductase (thioredoxin) activity`GO:0004725^molecular_function^protein tyrosine phosphatase activity`GO:0046685^biological_process^response to arsenic-containing substance	.
Cluster-166527.0_TR74691|c1_g1	Cluster-166527.0_TR74691|c1_g1_i1	HISX1_RHILO^HISX1_RHILO^Q:2065-1028,H:86-429^66.18%ID^E:2e-130^RecName: Full=Histidinol dehydrogenase 1;^Bacteria; Proteobacteria; Alphaproteobacteria; Rhizobiales; Phyllobacteriaceae; Mesorhizobium	.	Cluster-166527.0_TR74691|c1_g1_i1|m.203	538-1338[-]	Y2770_RHORT^Y2770_RHORT^Q:108-263,H:3-158^59.62%ID^E:1e-64^RecName: Full=UPF0262 protein Rru_A2770 {ECO:0000255|HAMAP-Rule:MF_00678};^Bacteria; Proteobacteria; Alphaproteobacteria; Rhodospirillales; Rhodospirillaceae; Rhodospirillum	PF06793.10^UPF0262^Uncharacterised protein family (UPF0262)^115-265^E:2.8e-68	.	.	COG5328^UPF0262 protein	KEGG:rru:Rru_A2770	.	.
Cluster-166527.0_TR74691|c1_g1	Cluster-166527.0_TR74691|c1_g1_i1	HISX1_RHILO^HISX1_RHILO^Q:2065-1028,H:86-429^66.18%ID^E:2e-130^RecName: Full=Histidinol dehydrogenase 1;^Bacteria; Proteobacteria; Alphaproteobacteria; Rhizobiales; Phyllobacteriaceae; Mesorhizobium	.	Cluster-166527.0_TR74691|c1_g1_i1|m.201	1007-2068[+]	.	.	.	.	.	.	.	.
Cluster-569.42769_TR294149|c0_g1	Cluster-569.42769_TR294149|c0_g1_i1	.	.	.	.	.	.	.	.	.	.	.	.
Cluster-90449.0_TR22093|c1_g1	Cluster-90449.0_TR22093|c1_g1_i1	.	.	.	.	.	.	.	.	.	.	.	.
Cluster-184050.2_TR7929|c0_g4	Cluster-184050.2_TR7929|c0_g4_i1	.	.	.	.	.	.	.	.	.	.	.	.
Cluster-184050.2_TR7929|c0_g1	Cluster-184050.2_TR7929|c0_g1_i13	.	.	Cluster-184050.2_TR7929|c0_g1_i13|m.206	2-307[+]	HTH_DROME^HTH_DROME^Q:1-41,H:243-282^63.41%ID^E:6e-07^RecName: Full=Homeobox protein homothorax;^Eukaryota; Metazoa; Ecdysozoa; Arthropoda; Hexapoda; Insecta; Pterygota; Neoptera; Endopterygota; Diptera; Brachycera; Muscomorpha; Ephydroidea; Drosophilidae; Drosophila; Sophophora	.	.	.	ENOG410XPMQ^homeobox	KEGG:dme:Dmel_CG17117`KO:K16672	GO:0005737^cellular_component^cytoplasm`GO:0005829^cellular_component^cytosol`GO:0005634^cellular_component^nucleus`GO:0005667^cellular_component^transcription factor complex`GO:0003677^molecular_function^DNA binding`GO:0035326^molecular_function^enhancer binding`GO:0003705^molecular_function^transcription factor activity, RNA polymerase II distal enhancer sequence-specific binding`GO:0003700^mol…	.
Cluster-72284.0_TR199957|c0_g1	Cluster-72284.0_TR199957|c0_g1_i1	.	.	.	.	.	.	.	.	.	.	.	.
Cluster-27753.0_TR67713|c0_g1	Cluster-27753.0_TR67713|c0_g1_i1	.	.	.	.	.	.	.	.	.	.	.	.
Cluster-55925.0_TR46610|c7_g6	Cluster-55925.0_TR46610|c7_g6_i1	SRPK2_MOUSE^SRPK2_MOUSE^Q:141-266,H:89-133^68.89%ID^E:2e-09^RecName: Full=SRSF protein kinase 2;^Eukaryota; Metazoa; Chordata; Craniata; Vertebrata; Euteleostomi; Mammalia; Eutheria; Euarchontoglires; Glires; Rodentia; Sciurognathi; Muroidea; Muridae; Murinae; Mus; Mus	.	.	.	.	.	.	.	ENOG410XRBH^SRSF protein kinase	KEGG:mmu:20817`KO:K08831	GO:0005737^cellular_component^cytoplasm`GO:0005730^cellular_component^nucleolus`GO:0005654^cellular_component^nucleoplasm`GO:0005634^cellular_component^nucleus`GO:0071889^molecular_function^14-3-3 protein binding`GO:0005524^molecular_function^ATP binding`GO:0000287^molecular_function^magnesium ion binding`GO:0004674^molecular_function^protein serine/threonine kinase activity`GO:0001525^biological…	.
Cluster-11116.0_TR235028|c0_g1	Cluster-11116.0_TR235028|c0_g1_i1	.	.	.	.	.	.	.	.	.	.	.	.
Cluster-57794.0_TR49712|c21_g10	Cluster-57794.0_TR49712|c21_g10_i1	.	.	.	.	.	.	.	.	.	.	.	.
Cluster-137473.0_TR42670|c2_g6	Cluster-137473.0_TR42670|c2_g6_i1	.	.	.	.	.	.	.	.	.	.	.	.
Cluster-132123.0_TR144043|c0_g1	Cluster-132123.0_TR144043|c0_g1_i1	.	.	.	.	.	.	.	.	.	.	.	.
Cluster-25741.2_TR81397|c0_g2	Cluster-25741.2_TR81397|c0_g2_i1	.	.	.	.	.	.	.	.	.	.	.	.
Cluster-25741.1_TR81397|c0_g3	Cluster-25741.1_TR81397|c0_g3_i1	.	.	.	.	.	.	.	.	.	.	.	.
Cluster-25741.0_TR81397|c0_g1	Cluster-25741.0_TR81397|c0_g1_i1	.	.	.	.	.	.	.	.	.	.	.	.
Cluster-115130.0_TR62097|c1_g1	Cluster-115130.0_TR62097|c1_g1_i2	.	.	.	.	.	.	.	.	.	.	.	.
Cluster-115130.0_TR62097|c1_g1	Cluster-115130.0_TR62097|c1_g1_i1	.	.	.	.	.	.	.	.	.	.	.	.
Cluster-65425.0_TR22854|c0_g1	Cluster-65425.0_TR22854|c0_g1_i1	.	.	.	.	.	.	.	.	.	.	.	.
Cluster-124902.0_TR133995|c0_g1	Cluster-124902.0_TR133995|c0_g1_i1	.	.	.	.	.	.	.	.	.	.	.	.
Cluster-46441.3_TR52550|c5_g2	Cluster-46441.3_TR52550|c5_g2_i3	.	.	.	.	.	.	.	.	.	.	.	.
Cluster-46441.2_TR52550|c5_g2	Cluster-46441.2_TR52550|c5_g2_i10	.	.	.	.	.	.	.	.	.	.	.	.
Cluster-46441.2_TR52550|c5_g2	Cluster-46441.2_TR52550|c5_g2_i1	.	.	.	.	.	.	.	.	.	.	.	.
Cluster-46441.1_TR52550|c5_g2	Cluster-46441.1_TR52550|c5_g2_i5	.	.	.	.	.	.	.	.	.	.	.	.
Cluster-46441.0_TR52550|c5_g2	Cluster-46441.0_TR52550|c5_g2_i6	.	.	.	.	.	.	.	.	.	.	.	.
Cluster-183065.0_TR7153|c0_g1	Cluster-183065.0_TR7153|c0_g1_i2	.	.	.	.	.	.	.	.	.	.	.	.
Cluster-183065.0_TR7153|c0_g1	Cluster-183065.0_TR7153|c0_g1_i1	.	.	.	.	.	.	.	.	.	.	.	.
Cluster-46441.5_TR52550|c5_g2	Cluster-46441.5_TR52550|c5_g2_i4	DPP4_PIG^DPP4_PIG^Q:3877-2390,H:278-763^39.18%ID^E:8e-98^RecName: Full=Dipeptidyl peptidase 4;^Eukaryota; Metazoa; Chordata; Craniata; Vertebrata; Euteleostomi; Mammalia; Eutheria; Laurasiatheria; Cetartiodactyla; Suina; Suidae; Sus	.	Cluster-46441.5_TR52550|c5_g2_i4|m.211	2315-3913[-]	DPP4_PIG^DPP4_PIG^Q:13-508,H:278-763^39.18%ID^E:5e-105^RecName: Full=Dipeptidyl peptidase 4;^Eukaryota; Metazoa; Chordata; Craniata; Vertebrata; Euteleostomi; Mammalia; Eutheria; Laurasiatheria; Cetartiodactyla; Suina; Suidae; Sus	PF00930.19^DPPIV_N^Dipeptidyl peptidase IV (DPP IV) N-terminal region^27-216^E:2.7e-33`PF00326.19^Peptidase_S9^Prolyl oligopeptidase family^303-508^E:1.3e-51	.	.	COG1506^peptidase s9 prolyl oligopeptidase active site domain protein	KEGG:ssc:397492`KO:K01278	GO:0016324^cellular_component^apical plasma membrane`GO:0009986^cellular_component^cell surface`GO:0030139^cellular_component^endocytic vesicle`GO:0070062^cellular_component^extracellular exosome`GO:0005925^cellular_component^focal adhesion`GO:0016021^cellular_component^integral component of membrane`GO:0046581^cellular_component^intercellular canaliculus`GO:0071438^cellular_component^invadopodiu…	GO:0006508^biological_process^proteolysis`GO:0008236^molecular_function^serine-type peptidase activity
Cluster-46441.5_TR52550|c5_g2	Cluster-46441.5_TR52550|c5_g2_i2	DPP4_PIG^DPP4_PIG^Q:3864-2377,H:278-763^39.18%ID^E:8e-98^RecName: Full=Dipeptidyl peptidase 4;^Eukaryota; Metazoa; Chordata; Craniata; Vertebrata; Euteleostomi; Mammalia; Eutheria; Laurasiatheria; Cetartiodactyla; Suina; Suidae; Sus	.	Cluster-46441.5_TR52550|c5_g2_i2|m.213	2302-3900[-]	DPP4_PIG^DPP4_PIG^Q:13-508,H:278-763^39.18%ID^E:5e-105^RecName: Full=Dipeptidyl peptidase 4;^Eukaryota; Metazoa; Chordata; Craniata; Vertebrata; Euteleostomi; Mammalia; Eutheria; Laurasiatheria; Cetartiodactyla; Suina; Suidae; Sus	PF00930.19^DPPIV_N^Dipeptidyl peptidase IV (DPP IV) N-terminal region^27-216^E:2.7e-33`PF00326.19^Peptidase_S9^Prolyl oligopeptidase family^303-508^E:1.3e-51	.	.	COG1506^peptidase s9 prolyl oligopeptidase active site domain protein	KEGG:ssc:397492`KO:K01278	GO:0016324^cellular_component^apical plasma membrane`GO:0009986^cellular_component^cell surface`GO:0030139^cellular_component^endocytic vesicle`GO:0070062^cellular_component^extracellular exosome`GO:0005925^cellular_component^focal adhesion`GO:0016021^cellular_component^integral component of membrane`GO:0046581^cellular_component^intercellular canaliculus`GO:0071438^cellular_component^invadopodiu…	GO:0006508^biological_process^proteolysis`GO:0008236^molecular_function^serine-type peptidase activity
Cluster-46441.4_TR52550|c5_g2	Cluster-46441.4_TR52550|c5_g2_i8	.	.	Cluster-46441.4_TR52550|c5_g2_i8|m.215	1011-1715[+]	.	.	.	.	.	.	.	.
Cluster-46441.4_TR52550|c5_g2	Cluster-46441.4_TR52550|c5_g2_i9	.	.	Cluster-46441.4_TR52550|c5_g2_i9|m.218	2790-3458[+]	.	.	.	.	.	.	.	.
Cluster-46441.4_TR52550|c5_g2	Cluster-46441.4_TR52550|c5_g2_i7	.	.	.	.	.	.	.	.	.	.	.	.
Cluster-46441.4_TR52550|c5_g2	Cluster-46441.4_TR52550|c5_g2_i12	.	.	.	.	.	.	.	.	.	.	.	.
Cluster-46441.4_TR52550|c5_g2	Cluster-46441.4_TR52550|c5_g2_i11	.	.	.	.	.	.	.	.	.	.	.	.
Cluster-21981.0_TR255837|c0_g1	Cluster-21981.0_TR255837|c0_g1_i1	.	.	.	.	.	.	.	.	.	.	.	.
Cluster-116688.1_TR42174|c0_g1	Cluster-116688.1_TR42174|c0_g1_i2	.	.	.	.	.	.	.	.	.	.	.	.
Cluster-116688.0_TR42174|c0_g1	Cluster-116688.0_TR42174|c0_g1_i1	.	.	.	.	.	.	.	.	.	.	.	.
Cluster-85842.0_TR332020|c0_g1	Cluster-85842.0_TR332020|c0_g1_i1	.	.	.	.	.	.	.	.	.	.	.	.
Cluster-138599.0_TR53019|c8_g1	Cluster-138599.0_TR53019|c8_g1_i1	.	.	.	.	.	.	.	.	.	.	.	.
Cluster-138599.1_TR53019|c8_g11	Cluster-138599.1_TR53019|c8_g11_i1	.	.	.	.	.	.	.	.	.	.	.	.
Cluster-162828.0_TR55813|c10_g2	Cluster-162828.0_TR55813|c10_g2_i2	GFI1_RAT^GFI1_RAT^Q:909-1412,H:253-420^83.93%ID^E:6e-88^RecName: Full=Zinc finger protein Gfi-1;^Eukaryota; Metazoa; Chordata; Craniata; Vertebrata; Euteleostomi; Mammalia; Eutheria; Euarchontoglires; Glires; Rodentia; Sciurognathi; Muroidea; Muridae; Murinae; Rattus	.	Cluster-162828.0_TR55813|c10_g2_i2|m.220	3-1982[+]	GFI1_RAT^GFI1_RAT^Q:303-470,H:253-420^83.93%ID^E:1e-98^RecName: Full=Zinc finger protein Gfi-1;^Eukaryota; Metazoa; Chordata; Craniata; Vertebrata; Euteleostomi; Mammalia; Eutheria; Euarchontoglires; Glires; Rodentia; Sciurognathi; Muroidea; Muridae; Murinae; Rattus	PF13912.4^zf-C2H2_6^C2H2-type zinc finger^419-441^E:0.0035`PF13894.4^zf-C2H2_4^C2H2-type zinc finger^447-470^E:0.00056`PF13912.4^zf-C2H2_6^C2H2-type zinc finger^447-470^E:0.002`PF12874.5^zf-met^Zinc-finger of C2H2 type^447-465^E:0.025	.	.	COG5048^Zinc finger protein	KEGG:rno:24388`KO:K09223	GO:0016604^cellular_component^nuclear body`GO:0016363^cellular_component^nuclear matrix`GO:0017053^cellular_component^transcriptional repressor complex`GO:0046872^molecular_function^metal ion binding`GO:0044212^molecular_function^transcription regulatory region DNA binding`GO:0001078^molecular_function^transcriptional repressor activity, RNA polymerase II core promoter proximal region sequence-sp…	.
Cluster-162828.0_TR55813|c10_g2	Cluster-162828.0_TR55813|c10_g2_i1	GFI1_RAT^GFI1_RAT^Q:1223-1726,H:253-420^83.93%ID^E:5e-87^RecName: Full=Zinc finger protein Gfi-1;^Eukaryota; Metazoa; Chordata; Craniata; Vertebrata; Euteleostomi; Mammalia; Eutheria; Euarchontoglires; Glires; Rodentia; Sciurognathi; Muroidea; Muridae; Murinae; Rattus	.	Cluster-162828.0_TR55813|c10_g2_i1|m.223	2-2296[+]	GFI1_RAT^GFI1_RAT^Q:408-575,H:253-420^83.93%ID^E:5e-98^RecName: Full=Zinc finger protein Gfi-1;^Eukaryota; Metazoa; Chordata; Craniata; Vertebrata; Euteleostomi; Mammalia; Eutheria; Euarchontoglires; Glires; Rodentia; Sciurognathi; Muroidea; Muridae; Murinae; Rattus	PF13912.4^zf-C2H2_6^C2H2-type zinc finger^524-546^E:0.0041`PF13894.4^zf-C2H2_4^C2H2-type zinc finger^552-575^E:0.00067`PF13912.4^zf-C2H2_6^C2H2-type zinc finger^552-575^E:0.0023`PF12874.5^zf-met^Zinc-finger of C2H2 type^552-570^E:0.03	.	.	COG5048^Zinc finger protein	KEGG:rno:24388`KO:K09223	GO:0016604^cellular_component^nuclear body`GO:0016363^cellular_component^nuclear matrix`GO:0017053^cellular_component^transcriptional repressor complex`GO:0046872^molecular_function^metal ion binding`GO:0044212^molecular_function^transcription regulatory region DNA binding`GO:0001078^molecular_function^transcriptional repressor activity, RNA polymerase II core promoter proximal region sequence-sp…	.
Cluster-162828.0_TR55813|c10_g1	Cluster-162828.0_TR55813|c10_g1_i1	.	.	Cluster-162828.0_TR55813|c10_g1_i1|m.227	2-397[+]	.	.	.	.	.	.	.	.
Cluster-162828.1_TR117678|c0_g1	Cluster-162828.1_TR117678|c0_g1_i1	.	.	.	.	.	.	.	.	.	.	.	.
Cluster-104341.0_TR40599|c0_g1	Cluster-104341.0_TR40599|c0_g1_i1	.	.	.	.	.	.	.	.	.	.	.	.
Cluster-69273.0_TR74264|c0_g1	Cluster-69273.0_TR74264|c0_g1_i1	.	.	.	.	.	.	.	.	.	.	.	.
Cluster-62203.0_TR149046|c0_g1	Cluster-62203.0_TR149046|c0_g1_i1	.	.	.	.	.	.	.	.	.	.	.	.
Cluster-32690.0_TR329733|c0_g1	Cluster-32690.0_TR329733|c0_g1_i1	.	.	.	.	.	.	.	.	.	.	.	.
Cluster-173152.0_TR54750|c1_g3	Cluster-173152.0_TR54750|c1_g3_i1	DOPP1_RHIFE^DOPP1_RHIFE^Q:1109-447,H:12-235^53.1%ID^E:2e-80^RecName: Full=Dolichyldiphosphatase 1;^Eukaryota; Metazoa; Chordata; Craniata; Vertebrata; Euteleostomi; Mammalia; Eutheria; Laurasiatheria; Chiroptera; Microchiroptera; Rhinolophidae; Rhinolophinae; Rhinolophus	.	Cluster-173152.0_TR54750|c1_g3_i1|m.230	432-1121[-]	DOPP1_RHIFE^DOPP1_RHIFE^Q:5-225,H:12-235^53.1%ID^E:4e-83^RecName: Full=Dolichyldiphosphatase 1;^Eukaryota; Metazoa; Chordata; Craniata; Vertebrata; Euteleostomi; Mammalia; Eutheria; Laurasiatheria; Chiroptera; Microchiroptera; Rhinolophidae; Rhinolophinae; Rhinolophus	PF01569.19^PAP2^PAP2 superfamily^56-174^E:1.8e-13	.	ExpAA=106.60^PredHel=5^Topology=o23-45i52-74o94-116i123-145o155-177i	.	.	GO:0005789^cellular_component^endoplasmic reticulum membrane`GO:0016021^cellular_component^integral component of membrane`GO:0047874^molecular_function^dolichyldiphosphatase activity`GO:0006486^biological_process^protein glycosylation	.
Cluster-173152.0_TR54750|c1_g1	Cluster-173152.0_TR54750|c1_g1_i1	DOPP1_RHIFE^DOPP1_RHIFE^Q:249-103,H:12-60^61.22%ID^E:8e-14^RecName: Full=Dolichyldiphosphatase 1;^Eukaryota; Metazoa; Chordata; Craniata; Vertebrata; Euteleostomi; Mammalia; Eutheria; Laurasiatheria; Chiroptera; Microchiroptera; Rhinolophidae; Rhinolophinae; Rhinolophus	.	.	.	.	.	.	.	.	.	GO:0005789^cellular_component^endoplasmic reticulum membrane`GO:0016021^cellular_component^integral component of membrane`GO:0047874^molecular_function^dolichyldiphosphatase activity`GO:0006486^biological_process^protein glycosylation	.
Cluster-187769.0_TR71842|c9_g1	Cluster-187769.0_TR71842|c9_g1_i11	SARM1_DROME^SARM1_DROME^Q:5842-3374,H:146-977^58.13%ID^E:0^RecName: Full=Sterile alpha and TIR motif-containing protein 1;^Eukaryota; Metazoa; Ecdysozoa; Arthropoda; Hexapoda; Insecta; Pterygota; Neoptera; Endopterygota; Diptera; Brachycera; Muscomorpha; Ephydroidea; Drosophilidae; Drosophila; Sophophora	.	Cluster-187769.0_TR71842|c9_g1_i11|m.236	1906-2208[-]	.	.	.	.	.	.	.	.
Cluster-187769.0_TR71842|c9_g1	Cluster-187769.0_TR71842|c9_g1_i11	SARM1_DROME^SARM1_DROME^Q:5842-3374,H:146-977^58.13%ID^E:0^RecName: Full=Sterile alpha and TIR motif-containing protein 1;^Eukaryota; Metazoa; Ecdysozoa; Arthropoda; Hexapoda; Insecta; Pterygota; Neoptera; Endopterygota; Diptera; Brachycera; Muscomorpha; Ephydroidea; Drosophilidae; Drosophila; Sophophora	.	Cluster-187769.0_TR71842|c9_g1_i11|m.232	3-752[+]	SAC31_MOUSE^SAC31_MOUSE^Q:110-240,H:257-388^28.03%ID^E:6e-11^RecName: Full=SAC3 domain-containing protein 1;^Eukaryota; Metazoa; Chordata; Craniata; Vertebrata; Euteleostomi; Mammalia; Eutheria; Euarchontoglires; Glires; Rodentia; Sciurognathi; Muroidea; Muridae; Murinae; Mus; Mus	PF03399.14^SAC3_GANP^SAC3/GANP family^101-225^E:1.9e-22	.	.	COG5079^minichromosome maintenance complex component 3 associated protein	KEGG:mmu:66406`KO:K16734	GO:0005813^cellular_component^centrosome`GO:0005737^cellular_component^cytoplasm`GO:0015630^cellular_component^microtubule cytoskeleton`GO:0005634^cellular_component^nucleus`GO:0005819^cellular_component^spindle`GO:0051301^biological_process^cell division`GO:0051298^biological_process^centrosome duplication`GO:0007067^biological_process^mitotic nuclear division`GO:0046426^biological_process^negat…	.
Cluster-187769.0_TR71842|c9_g1	Cluster-187769.0_TR71842|c9_g1_i11	SARM1_DROME^SARM1_DROME^Q:5842-3374,H:146-977^58.13%ID^E:0^RecName: Full=Sterile alpha and TIR motif-containing protein 1;^Eukaryota; Metazoa; Ecdysozoa; Arthropoda; Hexapoda; Insecta; Pterygota; Neoptera; Endopterygota; Diptera; Brachycera; Muscomorpha; Ephydroidea; Drosophilidae; Drosophila; Sophophora	.	Cluster-187769.0_TR71842|c9_g1_i11|m.231	3425-6211[-]	SARM1_DROME^SARM1_DROME^Q:4-927,H:7-959^53.21%ID^E:0^RecName: Full=Sterile alpha and TIR motif-containing protein 1;^Eukaryota; Metazoa; Ecdysozoa; Arthropoda; Hexapoda; Insecta; Pterygota; Neoptera; Endopterygota; Diptera; Brachycera; Muscomorpha; Ephydroidea; Drosophilidae; Drosophila; Sophophora	PF07647.15^SAM_2^SAM domain (Sterile alpha motif)^651-716^E:5.7e-17`PF00536.28^SAM_1^SAM domain (Sterile alpha motif)^654-716^E:1.4e-13`PF07647.15^SAM_2^SAM domain (Sterile alpha motif)^722-786^E:1.3e-07`PF13676.4^TIR_2^TIR domain^810-916^E:1.5e-16	.	.	ENOG410XQ4A^Sterile alpha and TIR motif containing 1	KEGG:dme:Dmel_CG43119	GO:0030424^cellular_component^axon`GO:0005737^cellular_component^cytoplasm`GO:0043005^cellular_component^neuron projection`GO:0043025^cellular_component^neuronal cell body`GO:0045087^biological_process^innate immune response`GO:1901214^biological_process^regulation of neuron death`GO:0048678^biological_process^response to axon injury`GO:0007165^biological_process^signal transduction	GO:0005515^molecular_function^protein binding`GO:0007165^biological_process^signal transduction
Cluster-187769.0_TR71842|c9_g1	Cluster-187769.0_TR71842|c9_g1_i10	SARM1_DROME^SARM1_DROME^Q:5961-3883,H:146-854^56.18%ID^E:0^RecName: Full=Sterile alpha and TIR motif-containing protein 1;^Eukaryota; Metazoa; Ecdysozoa; Arthropoda; Hexapoda; Insecta; Pterygota; Neoptera; Endopterygota; Diptera; Brachycera; Muscomorpha; Ephydroidea; Drosophilidae; Drosophila; Sophophora`SARM1_DROME^SARM1_DROME^Q:3733-3374,H:858-977^70.25%ID^E:7e-42^RecName: Full=Sterile alpha an…	.	Cluster-187769.0_TR71842|c9_g1_i10|m.238	3-752[+]	SAC31_MOUSE^SAC31_MOUSE^Q:110-240,H:257-388^28.03%ID^E:6e-11^RecName: Full=SAC3 domain-containing protein 1;^Eukaryota; Metazoa; Chordata; Craniata; Vertebrata; Euteleostomi; Mammalia; Eutheria; Euarchontoglires; Glires; Rodentia; Sciurognathi; Muroidea; Muridae; Murinae; Mus; Mus	PF03399.14^SAC3_GANP^SAC3/GANP family^101-225^E:1.9e-22	.	.	COG5079^minichromosome maintenance complex component 3 associated protein	KEGG:mmu:66406`KO:K16734	GO:0005813^cellular_component^centrosome`GO:0005737^cellular_component^cytoplasm`GO:0015630^cellular_component^microtubule cytoskeleton`GO:0005634^cellular_component^nucleus`GO:0005819^cellular_component^spindle`GO:0051301^biological_process^cell division`GO:0051298^biological_process^centrosome duplication`GO:0007067^biological_process^mitotic nuclear division`GO:0046426^biological_process^negat…	.
Cluster-187769.0_TR71842|c9_g1	Cluster-187769.0_TR71842|c9_g1_i10	SARM1_DROME^SARM1_DROME^Q:5961-3883,H:146-854^56.18%ID^E:0^RecName: Full=Sterile alpha and TIR motif-containing protein 1;^Eukaryota; Metazoa; Ecdysozoa; Arthropoda; Hexapoda; Insecta; Pterygota; Neoptera; Endopterygota; Diptera; Brachycera; Muscomorpha; Ephydroidea; Drosophilidae; Drosophila; Sophophora`SARM1_DROME^SARM1_DROME^Q:3733-3374,H:858-977^70.25%ID^E:7e-42^RecName: Full=Sterile alpha an…	.	Cluster-187769.0_TR71842|c9_g1_i10|m.237	3847-6330[-]	SARM1_DROME^SARM1_DROME^Q:4-816,H:7-854^50.23%ID^E:0^RecName: Full=Sterile alpha and TIR motif-containing protein 1;^Eukaryota; Metazoa; Ecdysozoa; Arthropoda; Hexapoda; Insecta; Pterygota; Neoptera; Endopterygota; Diptera; Brachycera; Muscomorpha; Ephydroidea; Drosophilidae; Drosophila; Sophophora	PF07647.15^SAM_2^SAM domain (Sterile alpha motif)^651-716^E:4.9e-17`PF00536.28^SAM_1^SAM domain (Sterile alpha motif)^654-716^E:1.2e-13`PF07647.15^SAM_2^SAM domain (Sterile alpha motif)^722-785^E:1.3e-07	.	.	ENOG410XQ4A^Sterile alpha and TIR motif containing 1	KEGG:dme:Dmel_CG43119	GO:0030424^cellular_component^axon`GO:0005737^cellular_component^cytoplasm`GO:0043005^cellular_component^neuron projection`GO:0043025^cellular_component^neuronal cell body`GO:0045087^biological_process^innate immune response`GO:1901214^biological_process^regulation of neuron death`GO:0048678^biological_process^response to axon injury`GO:0007165^biological_process^signal transduction	GO:0005515^molecular_function^protein binding
Cluster-187769.0_TR71842|c9_g1	Cluster-187769.0_TR71842|c9_g1_i10	SARM1_DROME^SARM1_DROME^Q:5961-3883,H:146-854^56.18%ID^E:0^RecName: Full=Sterile alpha and TIR motif-containing protein 1;^Eukaryota; Metazoa; Ecdysozoa; Arthropoda; Hexapoda; Insecta; Pterygota; Neoptera; Endopterygota; Diptera; Brachycera; Muscomorpha; Ephydroidea; Drosophilidae; Drosophila; Sophophora`SARM1_DROME^SARM1_DROME^Q:3733-3374,H:858-977^70.25%ID^E:7e-42^RecName: Full=Sterile alpha an…	.	Cluster-187769.0_TR71842|c9_g1_i10|m.242	1906-2208[-]	.	.	.	.	.	.	.	.
Cluster-187769.0_TR71842|c9_g1	Cluster-187769.0_TR71842|c9_g1_i5	SARM1_DROME^SARM1_DROME^Q:5987-4005,H:146-820^56.19%ID^E:0^RecName: Full=Sterile alpha and TIR motif-containing protein 1;^Eukaryota; Metazoa; Ecdysozoa; Arthropoda; Hexapoda; Insecta; Pterygota; Neoptera; Endopterygota; Diptera; Brachycera; Muscomorpha; Ephydroidea; Drosophilidae; Drosophila; Sophophora`SARM1_DROME^SARM1_DROME^Q:3668-3240,H:835-977^72.22%ID^E:2e-56^RecName: Full=Sterile alpha an…	.	Cluster-187769.0_TR71842|c9_g1_i5|m.248	1772-2074[-]	.	.	.	.	.	.	.	.
Cluster-187769.0_TR71842|c9_g1	Cluster-187769.0_TR71842|c9_g1_i5	SARM1_DROME^SARM1_DROME^Q:5987-4005,H:146-820^56.19%ID^E:0^RecName: Full=Sterile alpha and TIR motif-containing protein 1;^Eukaryota; Metazoa; Ecdysozoa; Arthropoda; Hexapoda; Insecta; Pterygota; Neoptera; Endopterygota; Diptera; Brachycera; Muscomorpha; Ephydroidea; Drosophilidae; Drosophila; Sophophora`SARM1_DROME^SARM1_DROME^Q:3668-3240,H:835-977^72.22%ID^E:2e-56^RecName: Full=Sterile alpha an…	.	Cluster-187769.0_TR71842|c9_g1_i5|m.244	1-822[+]	SAC31_MOUSE^SAC31_MOUSE^Q:112-242,H:257-388^28.03%ID^E:2e-10^RecName: Full=SAC3 domain-containing protein 1;^Eukaryota; Metazoa; Chordata; Craniata; Vertebrata; Euteleostomi; Mammalia; Eutheria; Euarchontoglires; Glires; Rodentia; Sciurognathi; Muroidea; Muridae; Murinae; Mus; Mus	PF03399.14^SAC3_GANP^SAC3/GANP family^103-227^E:2.4e-22	.	.	COG5079^minichromosome maintenance complex component 3 associated protein	KEGG:mmu:66406`KO:K16734	GO:0005813^cellular_component^centrosome`GO:0005737^cellular_component^cytoplasm`GO:0015630^cellular_component^microtubule cytoskeleton`GO:0005634^cellular_component^nucleus`GO:0005819^cellular_component^spindle`GO:0051301^biological_process^cell division`GO:0051298^biological_process^centrosome duplication`GO:0007067^biological_process^mitotic nuclear division`GO:0046426^biological_process^negat…	.
Cluster-187769.0_TR71842|c9_g1	Cluster-187769.0_TR71842|c9_g1_i5	SARM1_DROME^SARM1_DROME^Q:5987-4005,H:146-820^56.19%ID^E:0^RecName: Full=Sterile alpha and TIR motif-containing protein 1;^Eukaryota; Metazoa; Ecdysozoa; Arthropoda; Hexapoda; Insecta; Pterygota; Neoptera; Endopterygota; Diptera; Brachycera; Muscomorpha; Ephydroidea; Drosophilidae; Drosophila; Sophophora`SARM1_DROME^SARM1_DROME^Q:3668-3240,H:835-977^72.22%ID^E:2e-56^RecName: Full=Sterile alpha an…	.	Cluster-187769.0_TR71842|c9_g1_i5|m.243	3876-6356[-]	SARM1_DROME^SARM1_DROME^Q:4-784,H:7-820^50%ID^E:0^RecName: Full=Sterile alpha and TIR motif-containing protein 1;^Eukaryota; Metazoa; Ecdysozoa; Arthropoda; Hexapoda; Insecta; Pterygota; Neoptera; Endopterygota; Diptera; Brachycera; Muscomorpha; Ephydroidea; Drosophilidae; Drosophila; Sophophora	PF07647.15^SAM_2^SAM domain (Sterile alpha motif)^651-716^E:4.9e-17`PF00536.28^SAM_1^SAM domain (Sterile alpha motif)^654-716^E:1.2e-13`PF07647.15^SAM_2^SAM domain (Sterile alpha motif)^722-784^E:1.8e-07	.	.	ENOG410XQ4A^Sterile alpha and TIR motif containing 1	KEGG:dme:Dmel_CG43119	GO:0030424^cellular_component^axon`GO:0005737^cellular_component^cytoplasm`GO:0043005^cellular_component^neuron projection`GO:0043025^cellular_component^neuronal cell body`GO:0045087^biological_process^innate immune response`GO:1901214^biological_process^regulation of neuron death`GO:0048678^biological_process^response to axon injury`GO:0007165^biological_process^signal transduction	GO:0005515^molecular_function^protein binding
Cluster-187769.0_TR71842|c9_g1	Cluster-187769.0_TR71842|c9_g1_i4	SARM1_DROME^SARM1_DROME^Q:5704-3236,H:146-977^58.13%ID^E:0^RecName: Full=Sterile alpha and TIR motif-containing protein 1;^Eukaryota; Metazoa; Ecdysozoa; Arthropoda; Hexapoda; Insecta; Pterygota; Neoptera; Endopterygota; Diptera; Brachycera; Muscomorpha; Ephydroidea; Drosophilidae; Drosophila; Sophophora	.	Cluster-187769.0_TR71842|c9_g1_i4|m.249	3287-6073[-]	SARM1_DROME^SARM1_DROME^Q:4-927,H:7-959^53.21%ID^E:0^RecName: Full=Sterile alpha and TIR motif-containing protein 1;^Eukaryota; Metazoa; Ecdysozoa; Arthropoda; Hexapoda; Insecta; Pterygota; Neoptera; Endopterygota; Diptera; Brachycera; Muscomorpha; Ephydroidea; Drosophilidae; Drosophila; Sophophora	PF07647.15^SAM_2^SAM domain (Sterile alpha motif)^651-716^E:5.7e-17`PF00536.28^SAM_1^SAM domain (Sterile alpha motif)^654-716^E:1.4e-13`PF07647.15^SAM_2^SAM domain (Sterile alpha motif)^722-786^E:1.3e-07`PF13676.4^TIR_2^TIR domain^810-916^E:1.5e-16	.	.	ENOG410XQ4A^Sterile alpha and TIR motif containing 1	KEGG:dme:Dmel_CG43119	GO:0030424^cellular_component^axon`GO:0005737^cellular_component^cytoplasm`GO:0043005^cellular_component^neuron projection`GO:0043025^cellular_component^neuronal cell body`GO:0045087^biological_process^innate immune response`GO:1901214^biological_process^regulation of neuron death`GO:0048678^biological_process^response to axon injury`GO:0007165^biological_process^signal transduction	GO:0005515^molecular_function^protein binding`GO:0007165^biological_process^signal transduction
Cluster-187769.0_TR71842|c9_g1	Cluster-187769.0_TR71842|c9_g1_i4	SARM1_DROME^SARM1_DROME^Q:5704-3236,H:146-977^58.13%ID^E:0^RecName: Full=Sterile alpha and TIR motif-containing protein 1;^Eukaryota; Metazoa; Ecdysozoa; Arthropoda; Hexapoda; Insecta; Pterygota; Neoptera; Endopterygota; Diptera; Brachycera; Muscomorpha; Ephydroidea; Drosophilidae; Drosophila; Sophophora	.	Cluster-187769.0_TR71842|c9_g1_i4|m.254	1768-2070[-]	.	.	.	.	.	.	.	.
Cluster-187769.0_TR71842|c9_g1	Cluster-187769.0_TR71842|c9_g1_i4	SARM1_DROME^SARM1_DROME^Q:5704-3236,H:146-977^58.13%ID^E:0^RecName: Full=Sterile alpha and TIR motif-containing protein 1;^Eukaryota; Metazoa; Ecdysozoa; Arthropoda; Hexapoda; Insecta; Pterygota; Neoptera; Endopterygota; Diptera; Brachycera; Muscomorpha; Ephydroidea; Drosophilidae; Drosophila; Sophophora	.	Cluster-187769.0_TR71842|c9_g1_i4|m.250	3-818[+]	SAC31_MOUSE^SAC31_MOUSE^Q:110-240,H:257-388^28.03%ID^E:2e-10^RecName: Full=SAC3 domain-containing protein 1;^Eukaryota; Metazoa; Chordata; Craniata; Vertebrata; Euteleostomi; Mammalia; Eutheria; Euarchontoglires; Glires; Rodentia; Sciurognathi; Muroidea; Muridae; Murinae; Mus; Mus	PF03399.14^SAC3_GANP^SAC3/GANP family^101-225^E:2.3e-22	.	.	COG5079^minichromosome maintenance complex component 3 associated protein	KEGG:mmu:66406`KO:K16734	GO:0005813^cellular_component^centrosome`GO:0005737^cellular_component^cytoplasm`GO:0015630^cellular_component^microtubule cytoskeleton`GO:0005634^cellular_component^nucleus`GO:0005819^cellular_component^spindle`GO:0051301^biological_process^cell division`GO:0051298^biological_process^centrosome duplication`GO:0007067^biological_process^mitotic nuclear division`GO:0046426^biological_process^negat…	.
Cluster-187769.0_TR71842|c9_g1	Cluster-187769.0_TR71842|c9_g1_i1	SARM1_DROME^SARM1_DROME^Q:5687-3240,H:146-977^58.37%ID^E:0^RecName: Full=Sterile alpha and TIR motif-containing protein 1;^Eukaryota; Metazoa; Ecdysozoa; Arthropoda; Hexapoda; Insecta; Pterygota; Neoptera; Endopterygota; Diptera; Brachycera; Muscomorpha; Ephydroidea; Drosophilidae; Drosophila; Sophophora	.	Cluster-187769.0_TR71842|c9_g1_i1|m.256	1-822[+]	SAC31_MOUSE^SAC31_MOUSE^Q:112-242,H:257-388^28.03%ID^E:2e-10^RecName: Full=SAC3 domain-containing protein 1;^Eukaryota; Metazoa; Chordata; Craniata; Vertebrata; Euteleostomi; Mammalia; Eutheria; Euarchontoglires; Glires; Rodentia; Sciurognathi; Muroidea; Muridae; Murinae; Mus; Mus	PF03399.14^SAC3_GANP^SAC3/GANP family^103-227^E:2.4e-22	.	.	COG5079^minichromosome maintenance complex component 3 associated protein	KEGG:mmu:66406`KO:K16734	GO:0005813^cellular_component^centrosome`GO:0005737^cellular_component^cytoplasm`GO:0015630^cellular_component^microtubule cytoskeleton`GO:0005634^cellular_component^nucleus`GO:0005819^cellular_component^spindle`GO:0051301^biological_process^cell division`GO:0051298^biological_process^centrosome duplication`GO:0007067^biological_process^mitotic nuclear division`GO:0046426^biological_process^negat…	.
Cluster-187769.0_TR71842|c9_g1	Cluster-187769.0_TR71842|c9_g1_i1	SARM1_DROME^SARM1_DROME^Q:5687-3240,H:146-977^58.37%ID^E:0^RecName: Full=Sterile alpha and TIR motif-containing protein 1;^Eukaryota; Metazoa; Ecdysozoa; Arthropoda; Hexapoda; Insecta; Pterygota; Neoptera; Endopterygota; Diptera; Brachycera; Muscomorpha; Ephydroidea; Drosophilidae; Drosophila; Sophophora	.	Cluster-187769.0_TR71842|c9_g1_i1|m.260	1772-2074[-]	.	.	.	.	.	.	.	.
Cluster-187769.0_TR71842|c9_g1	Cluster-187769.0_TR71842|c9_g1_i1	SARM1_DROME^SARM1_DROME^Q:5687-3240,H:146-977^58.37%ID^E:0^RecName: Full=Sterile alpha and TIR motif-containing protein 1;^Eukaryota; Metazoa; Ecdysozoa; Arthropoda; Hexapoda; Insecta; Pterygota; Neoptera; Endopterygota; Diptera; Brachycera; Muscomorpha; Ephydroidea; Drosophilidae; Drosophila; Sophophora	.	Cluster-187769.0_TR71842|c9_g1_i1|m.255	3291-6056[-]	SARM1_DROME^SARM1_DROME^Q:4-920,H:7-959^53.39%ID^E:0^RecName: Full=Sterile alpha and TIR motif-containing protein 1;^Eukaryota; Metazoa; Ecdysozoa; Arthropoda; Hexapoda; Insecta; Pterygota; Neoptera; Endopterygota; Diptera; Brachycera; Muscomorpha; Ephydroidea; Drosophilidae; Drosophila; Sophophora	PF07647.15^SAM_2^SAM domain (Sterile alpha motif)^651-716^E:5.6e-17`PF00536.28^SAM_1^SAM domain (Sterile alpha motif)^654-716^E:1.4e-13`PF07647.15^SAM_2^SAM domain (Sterile alpha motif)^722-785^E:1.5e-07`PF13676.4^TIR_2^TIR domain^803-909^E:1.4e-16	.	.	ENOG410XQ4A^Sterile alpha and TIR motif containing 1	KEGG:dme:Dmel_CG43119	GO:0030424^cellular_component^axon`GO:0005737^cellular_component^cytoplasm`GO:0043005^cellular_component^neuron projection`GO:0043025^cellular_component^neuronal cell body`GO:0045087^biological_process^innate immune response`GO:1901214^biological_process^regulation of neuron death`GO:0048678^biological_process^response to axon injury`GO:0007165^biological_process^signal transduction	GO:0005515^molecular_function^protein binding`GO:0007165^biological_process^signal transduction
Cluster-187769.0_TR71842|c9_g1	Cluster-187769.0_TR71842|c9_g1_i19	SARM1_DROME^SARM1_DROME^Q:6261-4279,H:146-820^56.19%ID^E:0^RecName: Full=Sterile alpha and TIR motif-containing protein 1;^Eukaryota; Metazoa; Ecdysozoa; Arthropoda; Hexapoda; Insecta; Pterygota; Neoptera; Endopterygota; Diptera; Brachycera; Muscomorpha; Ephydroidea; Drosophilidae; Drosophila; Sophophora`SARM1_DROME^SARM1_DROME^Q:3733-3374,H:858-977^70.25%ID^E:7e-42^RecName: Full=Sterile alpha an…	.	Cluster-187769.0_TR71842|c9_g1_i19|m.261	4150-6630[-]	SARM1_DROME^SARM1_DROME^Q:4-784,H:7-820^50%ID^E:0^RecName: Full=Sterile alpha and TIR motif-containing protein 1;^Eukaryota; Metazoa; Ecdysozoa; Arthropoda; Hexapoda; Insecta; Pterygota; Neoptera; Endopterygota; Diptera; Brachycera; Muscomorpha; Ephydroidea; Drosophilidae; Drosophila; Sophophora	PF07647.15^SAM_2^SAM domain (Sterile alpha motif)^651-716^E:4.9e-17`PF00536.28^SAM_1^SAM domain (Sterile alpha motif)^654-716^E:1.2e-13`PF07647.15^SAM_2^SAM domain (Sterile alpha motif)^722-784^E:1.8e-07	.	.	ENOG410XQ4A^Sterile alpha and TIR motif containing 1	KEGG:dme:Dmel_CG43119	GO:0030424^cellular_component^axon`GO:0005737^cellular_component^cytoplasm`GO:0043005^cellular_component^neuron projection`GO:0043025^cellular_component^neuronal cell body`GO:0045087^biological_process^innate immune response`GO:1901214^biological_process^regulation of neuron death`GO:0048678^biological_process^response to axon injury`GO:0007165^biological_process^signal transduction	GO:0005515^molecular_function^protein binding
Cluster-187769.0_TR71842|c9_g1	Cluster-187769.0_TR71842|c9_g1_i19	SARM1_DROME^SARM1_DROME^Q:6261-4279,H:146-820^56.19%ID^E:0^RecName: Full=Sterile alpha and TIR motif-containing protein 1;^Eukaryota; Metazoa; Ecdysozoa; Arthropoda; Hexapoda; Insecta; Pterygota; Neoptera; Endopterygota; Diptera; Brachycera; Muscomorpha; Ephydroidea; Drosophilidae; Drosophila; Sophophora`SARM1_DROME^SARM1_DROME^Q:3733-3374,H:858-977^70.25%ID^E:7e-42^RecName: Full=Sterile alpha an…	.	Cluster-187769.0_TR71842|c9_g1_i19|m.262	3-752[+]	SAC31_MOUSE^SAC31_MOUSE^Q:110-240,H:257-388^28.03%ID^E:6e-11^RecName: Full=SAC3 domain-containing protein 1;^Eukaryota; Metazoa; Chordata; Craniata; Vertebrata; Euteleostomi; Mammalia; Eutheria; Euarchontoglires; Glires; Rodentia; Sciurognathi; Muroidea; Muridae; Murinae; Mus; Mus	PF03399.14^SAC3_GANP^SAC3/GANP family^101-225^E:1.9e-22	.	.	COG5079^minichromosome maintenance complex component 3 associated protein	KEGG:mmu:66406`KO:K16734	GO:0005813^cellular_component^centrosome`GO:0005737^cellular_component^cytoplasm`GO:0015630^cellular_component^microtubule cytoskeleton`GO:0005634^cellular_component^nucleus`GO:0005819^cellular_component^spindle`GO:0051301^biological_process^cell division`GO:0051298^biological_process^centrosome duplication`GO:0007067^biological_process^mitotic nuclear division`GO:0046426^biological_process^negat…	.
Cluster-187769.0_TR71842|c9_g1	Cluster-187769.0_TR71842|c9_g1_i19	SARM1_DROME^SARM1_DROME^Q:6261-4279,H:146-820^56.19%ID^E:0^RecName: Full=Sterile alpha and TIR motif-containing protein 1;^Eukaryota; Metazoa; Ecdysozoa; Arthropoda; Hexapoda; Insecta; Pterygota; Neoptera; Endopterygota; Diptera; Brachycera; Muscomorpha; Ephydroidea; Drosophilidae; Drosophila; Sophophora`SARM1_DROME^SARM1_DROME^Q:3733-3374,H:858-977^70.25%ID^E:7e-42^RecName: Full=Sterile alpha an…	.	Cluster-187769.0_TR71842|c9_g1_i19|m.266	1906-2208[-]	.	.	.	.	.	.	.	.
Cluster-187769.0_TR71842|c9_g1	Cluster-187769.0_TR71842|c9_g1_i16	SARM1_DROME^SARM1_DROME^Q:6123-4141,H:146-820^56.19%ID^E:0^RecName: Full=Sterile alpha and TIR motif-containing protein 1;^Eukaryota; Metazoa; Ecdysozoa; Arthropoda; Hexapoda; Insecta; Pterygota; Neoptera; Endopterygota; Diptera; Brachycera; Muscomorpha; Ephydroidea; Drosophilidae; Drosophila; Sophophora`SARM1_DROME^SARM1_DROME^Q:3595-3236,H:858-977^70.25%ID^E:7e-42^RecName: Full=Sterile alpha an…	.	Cluster-187769.0_TR71842|c9_g1_i16|m.268	3-818[+]	SAC31_MOUSE^SAC31_MOUSE^Q:110-240,H:257-388^28.03%ID^E:2e-10^RecName: Full=SAC3 domain-containing protein 1;^Eukaryota; Metazoa; Chordata; Craniata; Vertebrata; Euteleostomi; Mammalia; Eutheria; Euarchontoglires; Glires; Rodentia; Sciurognathi; Muroidea; Muridae; Murinae; Mus; Mus	PF03399.14^SAC3_GANP^SAC3/GANP family^101-225^E:2.3e-22	.	.	COG5079^minichromosome maintenance complex component 3 associated protein	KEGG:mmu:66406`KO:K16734	GO:0005813^cellular_component^centrosome`GO:0005737^cellular_component^cytoplasm`GO:0015630^cellular_component^microtubule cytoskeleton`GO:0005634^cellular_component^nucleus`GO:0005819^cellular_component^spindle`GO:0051301^biological_process^cell division`GO:0051298^biological_process^centrosome duplication`GO:0007067^biological_process^mitotic nuclear division`GO:0046426^biological_process^negat…	.
Cluster-187769.0_TR71842|c9_g1	Cluster-187769.0_TR71842|c9_g1_i16	SARM1_DROME^SARM1_DROME^Q:6123-4141,H:146-820^56.19%ID^E:0^RecName: Full=Sterile alpha and TIR motif-containing protein 1;^Eukaryota; Metazoa; Ecdysozoa; Arthropoda; Hexapoda; Insecta; Pterygota; Neoptera; Endopterygota; Diptera; Brachycera; Muscomorpha; Ephydroidea; Drosophilidae; Drosophila; Sophophora`SARM1_DROME^SARM1_DROME^Q:3595-3236,H:858-977^70.25%ID^E:7e-42^RecName: Full=Sterile alpha an…	.	Cluster-187769.0_TR71842|c9_g1_i16|m.267	4012-6492[-]	SARM1_DROME^SARM1_DROME^Q:4-784,H:7-820^50%ID^E:0^RecName: Full=Sterile alpha and TIR motif-containing protein 1;^Eukaryota; Metazoa; Ecdysozoa; Arthropoda; Hexapoda; Insecta; Pterygota; Neoptera; Endopterygota; Diptera; Brachycera; Muscomorpha; Ephydroidea; Drosophilidae; Drosophila; Sophophora	PF07647.15^SAM_2^SAM domain (Sterile alpha motif)^651-716^E:4.9e-17`PF00536.28^SAM_1^SAM domain (Sterile alpha motif)^654-716^E:1.2e-13`PF07647.15^SAM_2^SAM domain (Sterile alpha motif)^722-784^E:1.8e-07	.	.	ENOG410XQ4A^Sterile alpha and TIR motif containing 1	KEGG:dme:Dmel_CG43119	GO:0030424^cellular_component^axon`GO:0005737^cellular_component^cytoplasm`GO:0043005^cellular_component^neuron projection`GO:0043025^cellular_component^neuronal cell body`GO:0045087^biological_process^innate immune response`GO:1901214^biological_process^regulation of neuron death`GO:0048678^biological_process^response to axon injury`GO:0007165^biological_process^signal transduction	GO:0005515^molecular_function^protein binding
Cluster-187769.0_TR71842|c9_g1	Cluster-187769.0_TR71842|c9_g1_i16	SARM1_DROME^SARM1_DROME^Q:6123-4141,H:146-820^56.19%ID^E:0^RecName: Full=Sterile alpha and TIR motif-containing protein 1;^Eukaryota; Metazoa; Ecdysozoa; Arthropoda; Hexapoda; Insecta; Pterygota; Neoptera; Endopterygota; Diptera; Brachycera; Muscomorpha; Ephydroidea; Drosophilidae; Drosophila; Sophophora`SARM1_DROME^SARM1_DROME^Q:3595-3236,H:858-977^70.25%ID^E:7e-42^RecName: Full=Sterile alpha an…	.	Cluster-187769.0_TR71842|c9_g1_i16|m.272	1768-2070[-]	.	.	.	.	.	.	.	.
Cluster-187769.0_TR71842|c9_g1	Cluster-187769.0_TR71842|c9_g1_i15	SARM1_DROME^SARM1_DROME^Q:6121-4139,H:146-820^56.19%ID^E:0^RecName: Full=Sterile alpha and TIR motif-containing protein 1;^Eukaryota; Metazoa; Ecdysozoa; Arthropoda; Hexapoda; Insecta; Pterygota; Neoptera; Endopterygota; Diptera; Brachycera; Muscomorpha; Ephydroidea; Drosophilidae; Drosophila; Sophophora`SARM1_DROME^SARM1_DROME^Q:3802-3374,H:835-977^72.22%ID^E:3e-56^RecName: Full=Sterile alpha an…	.	Cluster-187769.0_TR71842|c9_g1_i15|m.274	3-752[+]	SAC31_MOUSE^SAC31_MOUSE^Q:110-240,H:257-388^28.03%ID^E:6e-11^RecName: Full=SAC3 domain-containing protein 1;^Eukaryota; Metazoa; Chordata; Craniata; Vertebrata; Euteleostomi; Mammalia; Eutheria; Euarchontoglires; Glires; Rodentia; Sciurognathi; Muroidea; Muridae; Murinae; Mus; Mus	PF03399.14^SAC3_GANP^SAC3/GANP family^101-225^E:1.9e-22	.	.	COG5079^minichromosome maintenance complex component 3 associated protein	KEGG:mmu:66406`KO:K16734	GO:0005813^cellular_component^centrosome`GO:0005737^cellular_component^cytoplasm`GO:0015630^cellular_component^microtubule cytoskeleton`GO:0005634^cellular_component^nucleus`GO:0005819^cellular_component^spindle`GO:0051301^biological_process^cell division`GO:0051298^biological_process^centrosome duplication`GO:0007067^biological_process^mitotic nuclear division`GO:0046426^biological_process^negat…	.
Cluster-187769.0_TR71842|c9_g1	Cluster-187769.0_TR71842|c9_g1_i15	SARM1_DROME^SARM1_DROME^Q:6121-4139,H:146-820^56.19%ID^E:0^RecName: Full=Sterile alpha and TIR motif-containing protein 1;^Eukaryota; Metazoa; Ecdysozoa; Arthropoda; Hexapoda; Insecta; Pterygota; Neoptera; Endopterygota; Diptera; Brachycera; Muscomorpha; Ephydroidea; Drosophilidae; Drosophila; Sophophora`SARM1_DROME^SARM1_DROME^Q:3802-3374,H:835-977^72.22%ID^E:3e-56^RecName: Full=Sterile alpha an…	.	Cluster-187769.0_TR71842|c9_g1_i15|m.278	1906-2208[-]	.	.	.	.	.	.	.	.
Cluster-187769.0_TR71842|c9_g1	Cluster-187769.0_TR71842|c9_g1_i15	SARM1_DROME^SARM1_DROME^Q:6121-4139,H:146-820^56.19%ID^E:0^RecName: Full=Sterile alpha and TIR motif-containing protein 1;^Eukaryota; Metazoa; Ecdysozoa; Arthropoda; Hexapoda; Insecta; Pterygota; Neoptera; Endopterygota; Diptera; Brachycera; Muscomorpha; Ephydroidea; Drosophilidae; Drosophila; Sophophora`SARM1_DROME^SARM1_DROME^Q:3802-3374,H:835-977^72.22%ID^E:3e-56^RecName: Full=Sterile alpha an…	.	Cluster-187769.0_TR71842|c9_g1_i15|m.273	4010-6490[-]	SARM1_DROME^SARM1_DROME^Q:4-784,H:7-820^50%ID^E:0^RecName: Full=Sterile alpha and TIR motif-containing protein 1;^Eukaryota; Metazoa; Ecdysozoa; Arthropoda; Hexapoda; Insecta; Pterygota; Neoptera; Endopterygota; Diptera; Brachycera; Muscomorpha; Ephydroidea; Drosophilidae; Drosophila; Sophophora	PF07647.15^SAM_2^SAM domain (Sterile alpha motif)^651-716^E:4.9e-17`PF00536.28^SAM_1^SAM domain (Sterile alpha motif)^654-716^E:1.2e-13`PF07647.15^SAM_2^SAM domain (Sterile alpha motif)^722-784^E:1.8e-07	.	.	ENOG410XQ4A^Sterile alpha and TIR motif containing 1	KEGG:dme:Dmel_CG43119	GO:0030424^cellular_component^axon`GO:0005737^cellular_component^cytoplasm`GO:0043005^cellular_component^neuron projection`GO:0043025^cellular_component^neuronal cell body`GO:0045087^biological_process^innate immune response`GO:1901214^biological_process^regulation of neuron death`GO:0048678^biological_process^response to axon injury`GO:0007165^biological_process^signal transduction	GO:0005515^molecular_function^protein binding
Cluster-187769.0_TR71842|c9_g1	Cluster-187769.0_TR71842|c9_g1_i12	SARM1_DROME^SARM1_DROME^Q:5823-3745,H:146-854^56.18%ID^E:0^RecName: Full=Sterile alpha and TIR motif-containing protein 1;^Eukaryota; Metazoa; Ecdysozoa; Arthropoda; Hexapoda; Insecta; Pterygota; Neoptera; Endopterygota; Diptera; Brachycera; Muscomorpha; Ephydroidea; Drosophilidae; Drosophila; Sophophora`SARM1_DROME^SARM1_DROME^Q:3595-3236,H:858-977^70.25%ID^E:6e-42^RecName: Full=Sterile alpha an…	.	Cluster-187769.0_TR71842|c9_g1_i12|m.280	3-818[+]	SAC31_MOUSE^SAC31_MOUSE^Q:110-240,H:257-388^28.03%ID^E:2e-10^RecName: Full=SAC3 domain-containing protein 1;^Eukaryota; Metazoa; Chordata; Craniata; Vertebrata; Euteleostomi; Mammalia; Eutheria; Euarchontoglires; Glires; Rodentia; Sciurognathi; Muroidea; Muridae; Murinae; Mus; Mus	PF03399.14^SAC3_GANP^SAC3/GANP family^101-225^E:2.3e-22	.	.	COG5079^minichromosome maintenance complex component 3 associated protein	KEGG:mmu:66406`KO:K16734	GO:0005813^cellular_component^centrosome`GO:0005737^cellular_component^cytoplasm`GO:0015630^cellular_component^microtubule cytoskeleton`GO:0005634^cellular_component^nucleus`GO:0005819^cellular_component^spindle`GO:0051301^biological_process^cell division`GO:0051298^biological_process^centrosome duplication`GO:0007067^biological_process^mitotic nuclear division`GO:0046426^biological_process^negat…	.
Cluster-187769.0_TR71842|c9_g1	Cluster-187769.0_TR71842|c9_g1_i12	SARM1_DROME^SARM1_DROME^Q:5823-3745,H:146-854^56.18%ID^E:0^RecName: Full=Sterile alpha and TIR motif-containing protein 1;^Eukaryota; Metazoa; Ecdysozoa; Arthropoda; Hexapoda; Insecta; Pterygota; Neoptera; Endopterygota; Diptera; Brachycera; Muscomorpha; Ephydroidea; Drosophilidae; Drosophila; Sophophora`SARM1_DROME^SARM1_DROME^Q:3595-3236,H:858-977^70.25%ID^E:6e-42^RecName: Full=Sterile alpha an…	.	Cluster-187769.0_TR71842|c9_g1_i12|m.284	1768-2070[-]	.	.	.	.	.	.	.	.
Cluster-187769.0_TR71842|c9_g1	Cluster-187769.0_TR71842|c9_g1_i12	SARM1_DROME^SARM1_DROME^Q:5823-3745,H:146-854^56.18%ID^E:0^RecName: Full=Sterile alpha and TIR motif-containing protein 1;^Eukaryota; Metazoa; Ecdysozoa; Arthropoda; Hexapoda; Insecta; Pterygota; Neoptera; Endopterygota; Diptera; Brachycera; Muscomorpha; Ephydroidea; Drosophilidae; Drosophila; Sophophora`SARM1_DROME^SARM1_DROME^Q:3595-3236,H:858-977^70.25%ID^E:6e-42^RecName: Full=Sterile alpha an…	.	Cluster-187769.0_TR71842|c9_g1_i12|m.279	3709-6192[-]	SARM1_DROME^SARM1_DROME^Q:4-816,H:7-854^50.23%ID^E:0^RecName: Full=Sterile alpha and TIR motif-containing protein 1;^Eukaryota; Metazoa; Ecdysozoa; Arthropoda; Hexapoda; Insecta; Pterygota; Neoptera; Endopterygota; Diptera; Brachycera; Muscomorpha; Ephydroidea; Drosophilidae; Drosophila; Sophophora	PF07647.15^SAM_2^SAM domain (Sterile alpha motif)^651-716^E:4.9e-17`PF00536.28^SAM_1^SAM domain (Sterile alpha motif)^654-716^E:1.2e-13`PF07647.15^SAM_2^SAM domain (Sterile alpha motif)^722-785^E:1.3e-07	.	.	ENOG410XQ4A^Sterile alpha and TIR motif containing 1	KEGG:dme:Dmel_CG43119	GO:0030424^cellular_component^axon`GO:0005737^cellular_component^cytoplasm`GO:0043005^cellular_component^neuron projection`GO:0043025^cellular_component^neuronal cell body`GO:0045087^biological_process^innate immune response`GO:1901214^biological_process^regulation of neuron death`GO:0048678^biological_process^response to axon injury`GO:0007165^biological_process^signal transduction	GO:0005515^molecular_function^protein binding
Cluster-187769.0_TR71842|c9_g1	Cluster-187769.0_TR71842|c9_g1_i14	SARM1_DROME^SARM1_DROME^Q:5825-3378,H:146-977^58.37%ID^E:0^RecName: Full=Sterile alpha and TIR motif-containing protein 1;^Eukaryota; Metazoa; Ecdysozoa; Arthropoda; Hexapoda; Insecta; Pterygota; Neoptera; Endopterygota; Diptera; Brachycera; Muscomorpha; Ephydroidea; Drosophilidae; Drosophila; Sophophora	.	Cluster-187769.0_TR71842|c9_g1_i14|m.290	1910-2212[-]	.	.	.	.	.	.	.	.
Cluster-187769.0_TR71842|c9_g1	Cluster-187769.0_TR71842|c9_g1_i14	SARM1_DROME^SARM1_DROME^Q:5825-3378,H:146-977^58.37%ID^E:0^RecName: Full=Sterile alpha and TIR motif-containing protein 1;^Eukaryota; Metazoa; Ecdysozoa; Arthropoda; Hexapoda; Insecta; Pterygota; Neoptera; Endopterygota; Diptera; Brachycera; Muscomorpha; Ephydroidea; Drosophilidae; Drosophila; Sophophora	.	Cluster-187769.0_TR71842|c9_g1_i14|m.286	1-756[+]	SAC31_MOUSE^SAC31_MOUSE^Q:112-242,H:257-388^28.03%ID^E:6e-11^RecName: Full=SAC3 domain-containing protein 1;^Eukaryota; Metazoa; Chordata; Craniata; Vertebrata; Euteleostomi; Mammalia; Eutheria; Euarchontoglires; Glires; Rodentia; Sciurognathi; Muroidea; Muridae; Murinae; Mus; Mus	PF03399.14^SAC3_GANP^SAC3/GANP family^103-227^E:1.9e-22	.	.	COG5079^minichromosome maintenance complex component 3 associated protein	KEGG:mmu:66406`KO:K16734	GO:0005813^cellular_component^centrosome`GO:0005737^cellular_component^cytoplasm`GO:0015630^cellular_component^microtubule cytoskeleton`GO:0005634^cellular_component^nucleus`GO:0005819^cellular_component^spindle`GO:0051301^biological_process^cell division`GO:0051298^biological_process^centrosome duplication`GO:0007067^biological_process^mitotic nuclear division`GO:0046426^biological_process^negat…	.
Cluster-187769.0_TR71842|c9_g1	Cluster-187769.0_TR71842|c9_g1_i14	SARM1_DROME^SARM1_DROME^Q:5825-3378,H:146-977^58.37%ID^E:0^RecName: Full=Sterile alpha and TIR motif-containing protein 1;^Eukaryota; Metazoa; Ecdysozoa; Arthropoda; Hexapoda; Insecta; Pterygota; Neoptera; Endopterygota; Diptera; Brachycera; Muscomorpha; Ephydroidea; Drosophilidae; Drosophila; Sophophora	.	Cluster-187769.0_TR71842|c9_g1_i14|m.285	3429-6194[-]	SARM1_DROME^SARM1_DROME^Q:4-920,H:7-959^53.39%ID^E:0^RecName: Full=Sterile alpha and TIR motif-containing protein 1;^Eukaryota; Metazoa; Ecdysozoa; Arthropoda; Hexapoda; Insecta; Pterygota; Neoptera; Endopterygota; Diptera; Brachycera; Muscomorpha; Ephydroidea; Drosophilidae; Drosophila; Sophophora	PF07647.15^SAM_2^SAM domain (Sterile alpha motif)^651-716^E:5.6e-17`PF00536.28^SAM_1^SAM domain (Sterile alpha motif)^654-716^E:1.4e-13`PF07647.15^SAM_2^SAM domain (Sterile alpha motif)^722-785^E:1.5e-07`PF13676.4^TIR_2^TIR domain^803-909^E:1.4e-16	.	.	ENOG410XQ4A^Sterile alpha and TIR motif containing 1	KEGG:dme:Dmel_CG43119	GO:0030424^cellular_component^axon`GO:0005737^cellular_component^cytoplasm`GO:0043005^cellular_component^neuron projection`GO:0043025^cellular_component^neuronal cell body`GO:0045087^biological_process^innate immune response`GO:1901214^biological_process^regulation of neuron death`GO:0048678^biological_process^response to axon injury`GO:0007165^biological_process^signal transduction	GO:0005515^molecular_function^protein binding`GO:0007165^biological_process^signal transduction
Cluster-187769.0_TR71842|c9_g1	Cluster-187769.0_TR71842|c9_g1_i6	SAC31_MOUSE^SAC31_MOUSE^Q:331-726,H:256-388^27.82%ID^E:2e-09^RecName: Full=SAC3 domain-containing protein 1;^Eukaryota; Metazoa; Chordata; Craniata; Vertebrata; Euteleostomi; Mammalia; Eutheria; Euarchontoglires; Glires; Rodentia; Sciurognathi; Muroidea; Muridae; Murinae; Mus; Mus	.	Cluster-187769.0_TR71842|c9_g1_i6|m.291	1-822[+]	SAC31_MOUSE^SAC31_MOUSE^Q:112-242,H:257-388^28.03%ID^E:2e-10^RecName: Full=SAC3 domain-containing protein 1;^Eukaryota; Metazoa; Chordata; Craniata; Vertebrata; Euteleostomi; Mammalia; Eutheria; Euarchontoglires; Glires; Rodentia; Sciurognathi; Muroidea; Muridae; Murinae; Mus; Mus	PF03399.14^SAC3_GANP^SAC3/GANP family^103-227^E:2.4e-22	.	.	COG5079^minichromosome maintenance complex component 3 associated protein	KEGG:mmu:66406`KO:K16734	GO:0005813^cellular_component^centrosome`GO:0005737^cellular_component^cytoplasm`GO:0015630^cellular_component^microtubule cytoskeleton`GO:0005634^cellular_component^nucleus`GO:0005819^cellular_component^spindle`GO:0051301^biological_process^cell division`GO:0051298^biological_process^centrosome duplication`GO:0007067^biological_process^mitotic nuclear division`GO:0046426^biological_process^negat…	.
Cluster-187769.0_TR71842|c9_g1	Cluster-187769.0_TR71842|c9_g1_i6	SAC31_MOUSE^SAC31_MOUSE^Q:331-726,H:256-388^27.82%ID^E:2e-09^RecName: Full=SAC3 domain-containing protein 1;^Eukaryota; Metazoa; Chordata; Craniata; Vertebrata; Euteleostomi; Mammalia; Eutheria; Euarchontoglires; Glires; Rodentia; Sciurognathi; Muroidea; Muridae; Murinae; Mus; Mus	.	Cluster-187769.0_TR71842|c9_g1_i6|m.293	1772-2074[-]	.	.	.	.	.	.	.	.
Cluster-187769.0_TR71842|c9_g1	Cluster-187769.0_TR71842|c9_g1_i8	.	.	Cluster-187769.0_TR71842|c9_g1_i8|m.295	1656-1958[-]	.	.	.	.	.	.	.	.
Cluster-187769.0_TR71842|c9_g1	Cluster-187769.0_TR71842|c9_g1_i18	.	.	Cluster-187769.0_TR71842|c9_g1_i18|m.297	1518-1820[-]	.	.	.	.	.	.	.	.
Cluster-187769.0_TR71842|c9_g1	Cluster-187769.0_TR71842|c9_g1_i17	SARM1_DROME^SARM1_DROME^Q:3067-2765,H:918-1007^50.98%ID^E:4e-22^RecName: Full=Sterile alpha and TIR motif-containing protein 1;^Eukaryota; Metazoa; Ecdysozoa; Arthropoda; Hexapoda; Insecta; Pterygota; Neoptera; Endopterygota; Diptera; Brachycera; Muscomorpha; Ephydroidea; Drosophilidae; Drosophila; Sophophora	.	Cluster-187769.0_TR71842|c9_g1_i17|m.298	3-818[+]	SAC31_MOUSE^SAC31_MOUSE^Q:110-240,H:257-388^28.03%ID^E:2e-10^RecName: Full=SAC3 domain-containing protein 1;^Eukaryota; Metazoa; Chordata; Craniata; Vertebrata; Euteleostomi; Mammalia; Eutheria; Euarchontoglires; Glires; Rodentia; Sciurognathi; Muroidea; Muridae; Murinae; Mus; Mus	PF03399.14^SAC3_GANP^SAC3/GANP family^101-225^E:2.3e-22	.	.	COG5079^minichromosome maintenance complex component 3 associated protein	KEGG:mmu:66406`KO:K16734	GO:0005813^cellular_component^centrosome`GO:0005737^cellular_component^cytoplasm`GO:0015630^cellular_component^microtubule cytoskeleton`GO:0005634^cellular_component^nucleus`GO:0005819^cellular_component^spindle`GO:0051301^biological_process^cell division`GO:0051298^biological_process^centrosome duplication`GO:0007067^biological_process^mitotic nuclear division`GO:0046426^biological_process^negat…	.
Cluster-187769.0_TR71842|c9_g1	Cluster-187769.0_TR71842|c9_g1_i17	SARM1_DROME^SARM1_DROME^Q:3067-2765,H:918-1007^50.98%ID^E:4e-22^RecName: Full=Sterile alpha and TIR motif-containing protein 1;^Eukaryota; Metazoa; Ecdysozoa; Arthropoda; Hexapoda; Insecta; Pterygota; Neoptera; Endopterygota; Diptera; Brachycera; Muscomorpha; Ephydroidea; Drosophilidae; Drosophila; Sophophora	.	Cluster-187769.0_TR71842|c9_g1_i17|m.300	1768-2070[-]	.	.	.	.	.	.	.	.
Cluster-187769.0_TR71842|c9_g1	Cluster-187769.0_TR71842|c9_g1_i20	SARM1_DROME^SARM1_DROME^Q:3205-2903,H:918-1007^50.98%ID^E:4e-22^RecName: Full=Sterile alpha and TIR motif-containing protein 1;^Eukaryota; Metazoa; Ecdysozoa; Arthropoda; Hexapoda; Insecta; Pterygota; Neoptera; Endopterygota; Diptera; Brachycera; Muscomorpha; Ephydroidea; Drosophilidae; Drosophila; Sophophora	.	Cluster-187769.0_TR71842|c9_g1_i20|m.301	3-752[+]	SAC31_MOUSE^SAC31_MOUSE^Q:110-240,H:257-388^28.03%ID^E:6e-11^RecName: Full=SAC3 domain-containing protein 1;^Eukaryota; Metazoa; Chordata; Craniata; Vertebrata; Euteleostomi; Mammalia; Eutheria; Euarchontoglires; Glires; Rodentia; Sciurognathi; Muroidea; Muridae; Murinae; Mus; Mus	PF03399.14^SAC3_GANP^SAC3/GANP family^101-225^E:1.9e-22	.	.	COG5079^minichromosome maintenance complex component 3 associated protein	KEGG:mmu:66406`KO:K16734	GO:0005813^cellular_component^centrosome`GO:0005737^cellular_component^cytoplasm`GO:0015630^cellular_component^microtubule cytoskeleton`GO:0005634^cellular_component^nucleus`GO:0005819^cellular_component^spindle`GO:0051301^biological_process^cell division`GO:0051298^biological_process^centrosome duplication`GO:0007067^biological_process^mitotic nuclear division`GO:0046426^biological_process^negat…	.
Cluster-187769.0_TR71842|c9_g1	Cluster-187769.0_TR71842|c9_g1_i20	SARM1_DROME^SARM1_DROME^Q:3205-2903,H:918-1007^50.98%ID^E:4e-22^RecName: Full=Sterile alpha and TIR motif-containing protein 1;^Eukaryota; Metazoa; Ecdysozoa; Arthropoda; Hexapoda; Insecta; Pterygota; Neoptera; Endopterygota; Diptera; Brachycera; Muscomorpha; Ephydroidea; Drosophilidae; Drosophila; Sophophora	.	Cluster-187769.0_TR71842|c9_g1_i20|m.303	1906-2208[-]	.	.	.	.	.	.	.	.
Cluster-187769.0_TR71842|c9_g1	Cluster-187769.0_TR71842|c9_g1_i3	SARM1_DROME^SARM1_DROME^Q:3934-2765,H:634-1007^61.83%ID^E:1e-145^RecName: Full=Sterile alpha and TIR motif-containing protein 1;^Eukaryota; Metazoa; Ecdysozoa; Arthropoda; Hexapoda; Insecta; Pterygota; Neoptera; Endopterygota; Diptera; Brachycera; Muscomorpha; Ephydroidea; Drosophilidae; Drosophila; Sophophora	.	Cluster-187769.0_TR71842|c9_g1_i3|m.308	1768-2070[-]	.	.	.	.	.	.	.	.
Cluster-187769.0_TR71842|c9_g1	Cluster-187769.0_TR71842|c9_g1_i3	SARM1_DROME^SARM1_DROME^Q:3934-2765,H:634-1007^61.83%ID^E:1e-145^RecName: Full=Sterile alpha and TIR motif-containing protein 1;^Eukaryota; Metazoa; Ecdysozoa; Arthropoda; Hexapoda; Insecta; Pterygota; Neoptera; Endopterygota; Diptera; Brachycera; Muscomorpha; Ephydroidea; Drosophilidae; Drosophila; Sophophora	.	Cluster-187769.0_TR71842|c9_g1_i3|m.305	3-818[+]	SAC31_MOUSE^SAC31_MOUSE^Q:110-240,H:257-388^28.03%ID^E:2e-10^RecName: Full=SAC3 domain-containing protein 1;^Eukaryota; Metazoa; Chordata; Craniata; Vertebrata; Euteleostomi; Mammalia; Eutheria; Euarchontoglires; Glires; Rodentia; Sciurognathi; Muroidea; Muridae; Murinae; Mus; Mus	PF03399.14^SAC3_GANP^SAC3/GANP family^101-225^E:2.3e-22	.	.	COG5079^minichromosome maintenance complex component 3 associated protein	KEGG:mmu:66406`KO:K16734	GO:0005813^cellular_component^centrosome`GO:0005737^cellular_component^cytoplasm`GO:0015630^cellular_component^microtubule cytoskeleton`GO:0005634^cellular_component^nucleus`GO:0005819^cellular_component^spindle`GO:0051301^biological_process^cell division`GO:0051298^biological_process^centrosome duplication`GO:0007067^biological_process^mitotic nuclear division`GO:0046426^biological_process^negat…	.
Cluster-187769.0_TR71842|c9_g1	Cluster-187769.0_TR71842|c9_g1_i3	SARM1_DROME^SARM1_DROME^Q:3934-2765,H:634-1007^61.83%ID^E:1e-145^RecName: Full=Sterile alpha and TIR motif-containing protein 1;^Eukaryota; Metazoa; Ecdysozoa; Arthropoda; Hexapoda; Insecta; Pterygota; Neoptera; Endopterygota; Diptera; Brachycera; Muscomorpha; Ephydroidea; Drosophilidae; Drosophila; Sophophora	.	Cluster-187769.0_TR71842|c9_g1_i3|m.304	2720-3934[-]	SARM1_DROME^SARM1_DROME^Q:1-390,H:634-1007^61.83%ID^E:5e-157^RecName: Full=Sterile alpha and TIR motif-containing protein 1;^Eukaryota; Metazoa; Ecdysozoa; Arthropoda; Hexapoda; Insecta; Pterygota; Neoptera; Endopterygota; Diptera; Brachycera; Muscomorpha; Ephydroidea; Drosophilidae; Drosophila; Sophophora	PF07647.15^SAM_2^SAM domain (Sterile alpha motif)^54-119^E:1.8e-17`PF00536.28^SAM_1^SAM domain (Sterile alpha motif)^57-119^E:4.6e-14`PF07647.15^SAM_2^SAM domain (Sterile alpha motif)^125-189^E:4.3e-08`PF13676.4^TIR_2^TIR domain^213-321^E:3.5e-17	.	.	ENOG410XQ4A^Sterile alpha and TIR motif containing 1	KEGG:dme:Dmel_CG43119	GO:0030424^cellular_component^axon`GO:0005737^cellular_component^cytoplasm`GO:0043005^cellular_component^neuron projection`GO:0043025^cellular_component^neuronal cell body`GO:0045087^biological_process^innate immune response`GO:1901214^biological_process^regulation of neuron death`GO:0048678^biological_process^response to axon injury`GO:0007165^biological_process^signal transduction	GO:0005515^molecular_function^protein binding`GO:0007165^biological_process^signal transduction
Cluster-187769.0_TR71842|c9_g1	Cluster-187769.0_TR71842|c9_g1_i21	SARM1_DROME^SARM1_DROME^Q:3913-2765,H:634-1007^62.44%ID^E:1e-147^RecName: Full=Sterile alpha and TIR motif-containing protein 1;^Eukaryota; Metazoa; Ecdysozoa; Arthropoda; Hexapoda; Insecta; Pterygota; Neoptera; Endopterygota; Diptera; Brachycera; Muscomorpha; Ephydroidea; Drosophilidae; Drosophila; Sophophora	.	Cluster-187769.0_TR71842|c9_g1_i21|m.313	1768-2070[-]	.	.	.	.	.	.	.	.
Cluster-187769.0_TR71842|c9_g1	Cluster-187769.0_TR71842|c9_g1_i21	SARM1_DROME^SARM1_DROME^Q:3913-2765,H:634-1007^62.44%ID^E:1e-147^RecName: Full=Sterile alpha and TIR motif-containing protein 1;^Eukaryota; Metazoa; Ecdysozoa; Arthropoda; Hexapoda; Insecta; Pterygota; Neoptera; Endopterygota; Diptera; Brachycera; Muscomorpha; Ephydroidea; Drosophilidae; Drosophila; Sophophora	.	Cluster-187769.0_TR71842|c9_g1_i21|m.310	3-818[+]	SAC31_MOUSE^SAC31_MOUSE^Q:110-240,H:257-388^28.03%ID^E:2e-10^RecName: Full=SAC3 domain-containing protein 1;^Eukaryota; Metazoa; Chordata; Craniata; Vertebrata; Euteleostomi; Mammalia; Eutheria; Euarchontoglires; Glires; Rodentia; Sciurognathi; Muroidea; Muridae; Murinae; Mus; Mus	PF03399.14^SAC3_GANP^SAC3/GANP family^101-225^E:2.3e-22	.	.	COG5079^minichromosome maintenance complex component 3 associated protein	KEGG:mmu:66406`KO:K16734	GO:0005813^cellular_component^centrosome`GO:0005737^cellular_component^cytoplasm`GO:0015630^cellular_component^microtubule cytoskeleton`GO:0005634^cellular_component^nucleus`GO:0005819^cellular_component^spindle`GO:0051301^biological_process^cell division`GO:0051298^biological_process^centrosome duplication`GO:0007067^biological_process^mitotic nuclear division`GO:0046426^biological_process^negat…	.
Cluster-187769.0_TR71842|c9_g1	Cluster-187769.0_TR71842|c9_g1_i21	SARM1_DROME^SARM1_DROME^Q:3913-2765,H:634-1007^62.44%ID^E:1e-147^RecName: Full=Sterile alpha and TIR motif-containing protein 1;^Eukaryota; Metazoa; Ecdysozoa; Arthropoda; Hexapoda; Insecta; Pterygota; Neoptera; Endopterygota; Diptera; Brachycera; Muscomorpha; Ephydroidea; Drosophilidae; Drosophila; Sophophora	.	Cluster-187769.0_TR71842|c9_g1_i21|m.309	2720-3913[-]	SARM1_DROME^SARM1_DROME^Q:1-383,H:634-1007^62.44%ID^E:8e-159^RecName: Full=Sterile alpha and TIR motif-containing protein 1;^Eukaryota; Metazoa; Ecdysozoa; Arthropoda; Hexapoda; Insecta; Pterygota; Neoptera; Endopterygota; Diptera; Brachycera; Muscomorpha; Ephydroidea; Drosophilidae; Drosophila; Sophophora	PF07647.15^SAM_2^SAM domain (Sterile alpha motif)^54-119^E:1.8e-17`PF00536.28^SAM_1^SAM domain (Sterile alpha motif)^57-119^E:4.5e-14`PF07647.15^SAM_2^SAM domain (Sterile alpha motif)^125-188^E:4.9e-08`PF13676.4^TIR_2^TIR domain^206-314^E:3.4e-17	.	.	ENOG410XQ4A^Sterile alpha and TIR motif containing 1	KEGG:dme:Dmel_CG43119	GO:0030424^cellular_component^axon`GO:0005737^cellular_component^cytoplasm`GO:0043005^cellular_component^neuron projection`GO:0043025^cellular_component^neuronal cell body`GO:0045087^biological_process^innate immune response`GO:1901214^biological_process^regulation of neuron death`GO:0048678^biological_process^response to axon injury`GO:0007165^biological_process^signal transduction	GO:0005515^molecular_function^protein binding`GO:0007165^biological_process^signal transduction
Cluster-187769.0_TR71842|c9_g1	Cluster-187769.0_TR71842|c9_g1_i9	SARM1_DROME^SARM1_DROME^Q:3319-2765,H:834-1007^65.59%ID^E:6e-67^RecName: Full=Sterile alpha and TIR motif-containing protein 1;^Eukaryota; Metazoa; Ecdysozoa; Arthropoda; Hexapoda; Insecta; Pterygota; Neoptera; Endopterygota; Diptera; Brachycera; Muscomorpha; Ephydroidea; Drosophilidae; Drosophila; Sophophora	.	Cluster-187769.0_TR71842|c9_g1_i9|m.317	1768-2070[-]	.	.	.	.	.	.	.	.
Cluster-187769.0_TR71842|c9_g1	Cluster-187769.0_TR71842|c9_g1_i9	SARM1_DROME^SARM1_DROME^Q:3319-2765,H:834-1007^65.59%ID^E:6e-67^RecName: Full=Sterile alpha and TIR motif-containing protein 1;^Eukaryota; Metazoa; Ecdysozoa; Arthropoda; Hexapoda; Insecta; Pterygota; Neoptera; Endopterygota; Diptera; Brachycera; Muscomorpha; Ephydroidea; Drosophilidae; Drosophila; Sophophora	.	Cluster-187769.0_TR71842|c9_g1_i9|m.314	3-818[+]	SAC31_MOUSE^SAC31_MOUSE^Q:110-240,H:257-388^28.03%ID^E:2e-10^RecName: Full=SAC3 domain-containing protein 1;^Eukaryota; Metazoa; Chordata; Craniata; Vertebrata; Euteleostomi; Mammalia; Eutheria; Euarchontoglires; Glires; Rodentia; Sciurognathi; Muroidea; Muridae; Murinae; Mus; Mus	PF03399.14^SAC3_GANP^SAC3/GANP family^101-225^E:2.3e-22	.	.	COG5079^minichromosome maintenance complex component 3 associated protein	KEGG:mmu:66406`KO:K16734	GO:0005813^cellular_component^centrosome`GO:0005737^cellular_component^cytoplasm`GO:0015630^cellular_component^microtubule cytoskeleton`GO:0005634^cellular_component^nucleus`GO:0005819^cellular_component^spindle`GO:0051301^biological_process^cell division`GO:0051298^biological_process^centrosome duplication`GO:0007067^biological_process^mitotic nuclear division`GO:0046426^biological_process^negat…	.
Cluster-187769.0_TR71842|c9_g1	Cluster-187769.0_TR71842|c9_g1_i7	SARM1_DROME^SARM1_DROME^Q:4051-2903,H:634-1007^62.44%ID^E:3e-147^RecName: Full=Sterile alpha and TIR motif-containing protein 1;^Eukaryota; Metazoa; Ecdysozoa; Arthropoda; Hexapoda; Insecta; Pterygota; Neoptera; Endopterygota; Diptera; Brachycera; Muscomorpha; Ephydroidea; Drosophilidae; Drosophila; Sophophora	.	Cluster-187769.0_TR71842|c9_g1_i7|m.318	2858-4051[-]	SARM1_DROME^SARM1_DROME^Q:1-383,H:634-1007^62.44%ID^E:8e-159^RecName: Full=Sterile alpha and TIR motif-containing protein 1;^Eukaryota; Metazoa; Ecdysozoa; Arthropoda; Hexapoda; Insecta; Pterygota; Neoptera; Endopterygota; Diptera; Brachycera; Muscomorpha; Ephydroidea; Drosophilidae; Drosophila; Sophophora	PF07647.15^SAM_2^SAM domain (Sterile alpha motif)^54-119^E:1.8e-17`PF00536.28^SAM_1^SAM domain (Sterile alpha motif)^57-119^E:4.5e-14`PF07647.15^SAM_2^SAM domain (Sterile alpha motif)^125-188^E:4.9e-08`PF13676.4^TIR_2^TIR domain^206-314^E:3.4e-17	.	.	ENOG410XQ4A^Sterile alpha and TIR motif containing 1	KEGG:dme:Dmel_CG43119	GO:0030424^cellular_component^axon`GO:0005737^cellular_component^cytoplasm`GO:0043005^cellular_component^neuron projection`GO:0043025^cellular_component^neuronal cell body`GO:0045087^biological_process^innate immune response`GO:1901214^biological_process^regulation of neuron death`GO:0048678^biological_process^response to axon injury`GO:0007165^biological_process^signal transduction	GO:0005515^molecular_function^protein binding`GO:0007165^biological_process^signal transduction
Cluster-187769.0_TR71842|c9_g1	Cluster-187769.0_TR71842|c9_g1_i7	SARM1_DROME^SARM1_DROME^Q:4051-2903,H:634-1007^62.44%ID^E:3e-147^RecName: Full=Sterile alpha and TIR motif-containing protein 1;^Eukaryota; Metazoa; Ecdysozoa; Arthropoda; Hexapoda; Insecta; Pterygota; Neoptera; Endopterygota; Diptera; Brachycera; Muscomorpha; Ephydroidea; Drosophilidae; Drosophila; Sophophora	.	Cluster-187769.0_TR71842|c9_g1_i7|m.322	1906-2208[-]	.	.	.	.	.	.	.	.
Cluster-187769.0_TR71842|c9_g1	Cluster-187769.0_TR71842|c9_g1_i7	SARM1_DROME^SARM1_DROME^Q:4051-2903,H:634-1007^62.44%ID^E:3e-147^RecName: Full=Sterile alpha and TIR motif-containing protein 1;^Eukaryota; Metazoa; Ecdysozoa; Arthropoda; Hexapoda; Insecta; Pterygota; Neoptera; Endopterygota; Diptera; Brachycera; Muscomorpha; Ephydroidea; Drosophilidae; Drosophila; Sophophora	.	Cluster-187769.0_TR71842|c9_g1_i7|m.319	3-752[+]	SAC31_MOUSE^SAC31_MOUSE^Q:110-240,H:257-388^28.03%ID^E:6e-11^RecName: Full=SAC3 domain-containing protein 1;^Eukaryota; Metazoa; Chordata; Craniata; Vertebrata; Euteleostomi; Mammalia; Eutheria; Euarchontoglires; Glires; Rodentia; Sciurognathi; Muroidea; Muridae; Murinae; Mus; Mus	PF03399.14^SAC3_GANP^SAC3/GANP family^101-225^E:1.9e-22	.	.	COG5079^minichromosome maintenance complex component 3 associated protein	KEGG:mmu:66406`KO:K16734	GO:0005813^cellular_component^centrosome`GO:0005737^cellular_component^cytoplasm`GO:0015630^cellular_component^microtubule cytoskeleton`GO:0005634^cellular_component^nucleus`GO:0005819^cellular_component^spindle`GO:0051301^biological_process^cell division`GO:0051298^biological_process^centrosome duplication`GO:0007067^biological_process^mitotic nuclear division`GO:0046426^biological_process^negat…	.
Cluster-102598.0_TR141726|c0_g1	Cluster-102598.0_TR141726|c0_g1_i1	.	.	.	.	.	.	.	.	.	.	.	.
Cluster-47999.0_TR37324|c2_g1	Cluster-47999.0_TR37324|c2_g1_i1	.	.	.	.	.	.	.	.	.	.	.	.
Cluster-47999.1_TR37324|c2_g2	Cluster-47999.1_TR37324|c2_g2_i1	.	.	.	.	.	.	.	.	.	.	.	.
Cluster-164314.0_TR74030|c0_g1	Cluster-164314.0_TR74030|c0_g1_i1	.	.	.	.	.	.	.	.	.	.	.	.
Cluster-165031.0_TR66224|c2_g2	Cluster-165031.0_TR66224|c2_g2_i3	SDK2_MOUSE^SDK2_MOUSE^Q:673-1254,H:309-485^27.04%ID^E:3e-08^RecName: Full=Protein sidekick-2 {ECO:0000303|PubMed:15213259};^Eukaryota; Metazoa; Chordata; Craniata; Vertebrata; Euteleostomi; Mammalia; Eutheria; Euarchontoglires; Glires; Rodentia; Sciurognathi; Muroidea; Muridae; Murinae; Mus; Mus	.	Cluster-165031.0_TR66224|c2_g2_i3|m.323	463-1419[+]	ZIG8_CAEEL^ZIG8_CAEEL^Q:92-272,H:53-239^22.56%ID^E:8e-08^RecName: Full=Zwei Ig domain protein zig-8 {ECO:0000303|PubMed:11809975};^Eukaryota; Metazoa; Ecdysozoa; Nematoda; Chromadorea; Rhabditida; Rhabditoidea; Rhabditidae; Peloderinae; Caenorhabditis	PF00047.23^ig^Immunoglobulin domain^81-164^E:3.2e-06`PF07679.14^I-set^Immunoglobulin I-set domain^81-161^E:2.2e-08`PF07686.15^V-set^Immunoglobulin V-set domain^81-164^E:1.2e-10`PF00047.23^ig^Immunoglobulin domain^185-264^E:4.3e-08`PF07679.14^I-set^Immunoglobulin I-set domain^186-263^E:1.9e-05`PF13927.4^Ig_3^Immunoglobulin domain^188-262^E:2.2e-09`PF13895.4^Ig_2^Immunoglobulin domain^189-264^E:1.6…	.	.	ENOG410YBMQ^Immunoglobulin V-set domain	KEGG:cel:CELE_Y39E4B.8	GO:0005576^cellular_component^extracellular region	GO:0005515^molecular_function^protein binding
Cluster-165031.0_TR66224|c2_g2	Cluster-165031.0_TR66224|c2_g2_i2	SDK2_MOUSE^SDK2_MOUSE^Q:673-1254,H:309-485^27.04%ID^E:3e-08^RecName: Full=Protein sidekick-2 {ECO:0000303|PubMed:15213259};^Eukaryota; Metazoa; Chordata; Craniata; Vertebrata; Euteleostomi; Mammalia; Eutheria; Euarchontoglires; Glires; Rodentia; Sciurognathi; Muroidea; Muridae; Murinae; Mus; Mus	.	Cluster-165031.0_TR66224|c2_g2_i2|m.324	463-1419[+]	ZIG8_CAEEL^ZIG8_CAEEL^Q:92-272,H:53-239^22.56%ID^E:8e-08^RecName: Full=Zwei Ig domain protein zig-8 {ECO:0000303|PubMed:11809975};^Eukaryota; Metazoa; Ecdysozoa; Nematoda; Chromadorea; Rhabditida; Rhabditoidea; Rhabditidae; Peloderinae; Caenorhabditis	PF00047.23^ig^Immunoglobulin domain^81-164^E:3.2e-06`PF07679.14^I-set^Immunoglobulin I-set domain^81-161^E:2.2e-08`PF07686.15^V-set^Immunoglobulin V-set domain^81-164^E:1.2e-10`PF00047.23^ig^Immunoglobulin domain^185-264^E:4.3e-08`PF07679.14^I-set^Immunoglobulin I-set domain^186-263^E:1.9e-05`PF13927.4^Ig_3^Immunoglobulin domain^188-262^E:2.2e-09`PF13895.4^Ig_2^Immunoglobulin domain^189-264^E:1.6…	.	.	ENOG410YBMQ^Immunoglobulin V-set domain	KEGG:cel:CELE_Y39E4B.8	GO:0005576^cellular_component^extracellular region	GO:0005515^molecular_function^protein binding
Cluster-165031.0_TR66224|c2_g2	Cluster-165031.0_TR66224|c2_g2_i1	SDK2_MOUSE^SDK2_MOUSE^Q:101-682,H:309-485^27.04%ID^E:1e-08^RecName: Full=Protein sidekick-2 {ECO:0000303|PubMed:15213259};^Eukaryota; Metazoa; Chordata; Craniata; Vertebrata; Euteleostomi; Mammalia; Eutheria; Euarchontoglires; Glires; Rodentia; Sciurognathi; Muroidea; Muridae; Murinae; Mus; Mus	.	Cluster-165031.0_TR66224|c2_g2_i1|m.325	2-796[+]	SDK2_MOUSE^SDK2_MOUSE^Q:34-227,H:309-485^27.04%ID^E:1e-08^RecName: Full=Protein sidekick-2 {ECO:0000303|PubMed:15213259};^Eukaryota; Metazoa; Chordata; Craniata; Vertebrata; Euteleostomi; Mammalia; Eutheria; Euarchontoglires; Glires; Rodentia; Sciurognathi; Muroidea; Muridae; Murinae; Mus; Mus	PF00047.23^ig^Immunoglobulin domain^44-127^E:2.1e-06`PF07679.14^I-set^Immunoglobulin I-set domain^44-124^E:1.5e-08`PF07686.15^V-set^Immunoglobulin V-set domain^44-127^E:8.3e-11`PF00047.23^ig^Immunoglobulin domain^148-227^E:3e-08`PF07679.14^I-set^Immunoglobulin I-set domain^149-226^E:1.3e-05`PF13927.4^Ig_3^Immunoglobulin domain^151-225^E:1.6e-09`PF13895.4^Ig_2^Immunoglobulin domain^152-227^E:1.1e-…	.	.	ENOG410YMNG^sidekick cell adhesion molecule 2	KEGG:mmu:237979`KO:K16353	GO:0030054^cellular_component^cell junction`GO:0016021^cellular_component^integral component of membrane`GO:0005886^cellular_component^plasma membrane`GO:0045202^cellular_component^synapse`GO:0060219^biological_process^camera-type eye photoreceptor cell differentiation`GO:0007156^biological_process^homophilic cell adhesion via plasma membrane adhesion molecules`GO:0010842^biological_process^retin…	GO:0005515^molecular_function^protein binding
Cluster-186030.1_TR78530|c2_g2	Cluster-186030.1_TR78530|c2_g2_i8	CAF1_DROME^CAF1_DROME^Q:160-1278,H:10-382^94.64%ID^E:0^RecName: Full=Probable histone-binding protein Caf1;^Eukaryota; Metazoa; Ecdysozoa; Arthropoda; Hexapoda; Insecta; Pterygota; Neoptera; Endopterygota; Diptera; Brachycera; Muscomorpha; Ephydroidea; Drosophilidae; Drosophila; Sophophora`CAF1_DROME^CAF1_DROME^Q:511-975,H:276-428^23.35%ID^E:1e-05^RecName: Full=Probable histone-binding protein Ca…	.	Cluster-186030.1_TR78530|c2_g2_i8|m.326	1-1278[+]	CAF1_DROME^CAF1_DROME^Q:54-426,H:10-382^94.64%ID^E:0^RecName: Full=Probable histone-binding protein Caf1;^Eukaryota; Metazoa; Ecdysozoa; Arthropoda; Hexapoda; Insecta; Pterygota; Neoptera; Endopterygota; Diptera; Brachycera; Muscomorpha; Ephydroidea; Drosophilidae; Drosophila; Sophophora`CAF1_DROME^CAF1_DROME^Q:171-325,H:276-428^24.07%ID^E:1e-05^RecName: Full=Probable histone-binding protein Caf1…	PF12265.6^CAF1C_H4-bd^Histone-binding protein RBBP4 or subunit C of CAF1 complex^67-136^E:1.1e-27`PF00400.30^WD40^WD domain, G-beta repeat^222-254^E:0.04`PF00400.30^WD40^WD domain, G-beta repeat^269-304^E:0.073`PF00400.30^WD40^WD domain, G-beta repeat^312-350^E:1.8e-07`PF00400.30^WD40^WD domain, G-beta repeat^358-394^E:0.0022	.	.	ENOG410XNU9^retinoblastoma binding protein	KEGG:dme:Dmel_CG4236`KO:K10752	GO:0033186^cellular_component^CAF-1 complex`GO:0035098^cellular_component^ESC/E(Z) complex`GO:0035097^cellular_component^histone methyltransferase complex`GO:0031523^cellular_component^Myb complex`GO:0005634^cellular_component^nucleus`GO:0016581^cellular_component^NuRD complex`GO:0016589^cellular_component^NURF complex`GO:0005700^cellular_component^polytene chromosome`GO:0070822^cellular_componen…	GO:0005515^molecular_function^protein binding
Cluster-186030.1_TR78530|c2_g2	Cluster-186030.1_TR78530|c2_g2_i2	CAF1_DROME^CAF1_DROME^Q:190-1314,H:8-382^94.67%ID^E:0^RecName: Full=Probable histone-binding protein Caf1;^Eukaryota; Metazoa; Ecdysozoa; Arthropoda; Hexapoda; Insecta; Pterygota; Neoptera; Endopterygota; Diptera; Brachycera; Muscomorpha; Ephydroidea; Drosophilidae; Drosophila; Sophophora`CAF1_DROME^CAF1_DROME^Q:547-1011,H:276-428^23.35%ID^E:1e-05^RecName: Full=Probable histone-binding protein Ca…	.	Cluster-186030.1_TR78530|c2_g2_i2|m.328	1-1314[+]	CAF1_DROME^CAF1_DROME^Q:63-438,H:7-382^94.41%ID^E:0^RecName: Full=Probable histone-binding protein Caf1;^Eukaryota; Metazoa; Ecdysozoa; Arthropoda; Hexapoda; Insecta; Pterygota; Neoptera; Endopterygota; Diptera; Brachycera; Muscomorpha; Ephydroidea; Drosophilidae; Drosophila; Sophophora`CAF1_DROME^CAF1_DROME^Q:183-337,H:276-428^24.07%ID^E:1e-05^RecName: Full=Probable histone-binding protein Caf1;…	PF12265.6^CAF1C_H4-bd^Histone-binding protein RBBP4 or subunit C of CAF1 complex^79-148^E:1.1e-27`PF00400.30^WD40^WD domain, G-beta repeat^234-266^E:0.041`PF00400.30^WD40^WD domain, G-beta repeat^281-316^E:0.075`PF00400.30^WD40^WD domain, G-beta repeat^324-362^E:1.8e-07`PF00400.30^WD40^WD domain, G-beta repeat^370-406^E:0.0023	.	.	ENOG410XNU9^retinoblastoma binding protein	KEGG:dme:Dmel_CG4236`KO:K10752	GO:0033186^cellular_component^CAF-1 complex`GO:0035098^cellular_component^ESC/E(Z) complex`GO:0035097^cellular_component^histone methyltransferase complex`GO:0031523^cellular_component^Myb complex`GO:0005634^cellular_component^nucleus`GO:0016581^cellular_component^NuRD complex`GO:0016589^cellular_component^NURF complex`GO:0005700^cellular_component^polytene chromosome`GO:0070822^cellular_componen…	GO:0005515^molecular_function^protein binding
Cluster-17588.0_TR161768|c0_g1	Cluster-17588.0_TR161768|c0_g1_i1	.	.	.	.	.	.	.	.	.	.	.	.
Cluster-69781.0_TR29597|c18_g8	Cluster-69781.0_TR29597|c18_g8_i1	.	.	.	.	.	.	.	.	.	.	.	.
Cluster-44246.0_TR24205|c1_g1	Cluster-44246.0_TR24205|c1_g1_i1	.	.	.	.	.	.	.	.	.	.	.	.
Cluster-11731.0_TR117670|c0_g1	Cluster-11731.0_TR117670|c0_g1_i1	.	.	.	.	.	.	.	.	.	.	.	.
Cluster-175611.0_TR74735|c3_g2	Cluster-175611.0_TR74735|c3_g2_i2	.	.	.	.	.	.	.	.	.	.	.	.
Cluster-175611.0_TR74735|c3_g2	Cluster-175611.0_TR74735|c3_g2_i4	.	.	.	.	.	.	.	.	.	.	.	.
Cluster-175611.0_TR74735|c3_g2	Cluster-175611.0_TR74735|c3_g2_i1	.	.	.	.	.	.	.	.	.	.	.	.
Cluster-175611.0_TR74735|c3_g2	Cluster-175611.0_TR74735|c3_g2_i5	.	.	.	.	.	.	.	.	.	.	.	.
Cluster-175611.1_TR74735|c3_g2	Cluster-175611.1_TR74735|c3_g2_i3	.	.	.	.	.	.	.	.	.	.	.	.
Cluster-157150.0_TR61542|c12_g2	Cluster-157150.0_TR61542|c12_g2_i1	.	.	.	.	.	.	.	.	.	.	.	.
Cluster-184492.0_TR245652|c0_g1	Cluster-184492.0_TR245652|c0_g1_i1	ILVC_XANP2^ILVC_XANP2^Q:1115-99,H:1-339^81.71%ID^E:0^RecName: Full=Ketol-acid reductoisomerase (NADP(+)) {ECO:0000255|HAMAP-Rule:MF_00435};^Bacteria; Proteobacteria; Alphaproteobacteria; Rhizobiales; Xanthobacteraceae; Xanthobacter	.	Cluster-184492.0_TR245652|c0_g1_i1|m.330	180-1184[+]	.	.	.	.	.	.	.	.
Cluster-184492.0_TR245652|c0_g1	Cluster-184492.0_TR245652|c0_g1_i1	ILVC_XANP2^ILVC_XANP2^Q:1115-99,H:1-339^81.71%ID^E:0^RecName: Full=Ketol-acid reductoisomerase (NADP(+)) {ECO:0000255|HAMAP-Rule:MF_00435};^Bacteria; Proteobacteria; Alphaproteobacteria; Rhizobiales; Xanthobacteraceae; Xanthobacter	.	Cluster-184492.0_TR245652|c0_g1_i1|m.329	96-1124[-]	ILVC_XANP2^ILVC_XANP2^Q:4-342,H:1-339^81.71%ID^E:0^RecName: Full=Ketol-acid reductoisomerase (NADP(+)) {ECO:0000255|HAMAP-Rule:MF_00435};^Bacteria; Proteobacteria; Alphaproteobacteria; Rhizobiales; Xanthobacteraceae; Xanthobacter	PF00670.19^AdoHcyase_NAD^S-adenosyl-L-homocysteine hydrolase, NAD binding domain^10-85^E:9.6e-05`PF07991.10^IlvN^Acetohydroxy acid isomeroreductase, NADPH-binding domain^17-181^E:2.9e-70`PF01450.17^IlvC^Acetohydroxy acid isomeroreductase, catalytic domain^187-330^E:4.7e-68	.	.	COG0059^Alpha-keto-beta-hydroxylacyl reductoisomerase	KEGG:xau:Xaut_1490`KO:K00053	GO:0004455^molecular_function^ketol-acid reductoisomerase activity`GO:0046872^molecular_function^metal ion binding`GO:0000166^molecular_function^nucleotide binding`GO:0009097^biological_process^isoleucine biosynthetic process`GO:0009099^biological_process^valine biosynthetic process	GO:0004455^molecular_function^ketol-acid reductoisomerase activity`GO:0009082^biological_process^branched-chain amino acid biosynthetic process`GO:0055114^biological_process^oxidation-reduction process
Cluster-183124.0_TR74322|c0_g2	Cluster-183124.0_TR74322|c0_g2_i1	.	.	.	.	.	.	.	.	.	.	.	.
Cluster-95260.0_TR75905|c3_g1	Cluster-95260.0_TR75905|c3_g1_i1	.	.	.	.	.	.	.	.	.	.	.	.
Cluster-88676.0_TR371548|c0_g1	Cluster-88676.0_TR371548|c0_g1_i1	ODO12_CORGL^ODO12_CORGL^Q:670-2,H:7-223^42.15%ID^E:1e-41^RecName: Full=2-oxoglutarate dehydrogenase E1/E2 component;^Bacteria; Actinobacteria; Corynebacteriales; Corynebacteriaceae; Corynebacterium	.	Cluster-88676.0_TR371548|c0_g1_i1|m.332	2-640[-]	ODO12_CORGL^ODO12_CORGL^Q:1-213,H:17-223^43.24%ID^E:4e-40^RecName: Full=2-oxoglutarate dehydrogenase E1/E2 component;^Bacteria; Actinobacteria; Corynebacteriales; Corynebacteriaceae; Corynebacterium	.	.	.	COG0508^Dehydrogenase`COG0567^2-oxoglutarate dehydrogenase, E1	KEGG:cgb:cg1280`KEGG:cgl:NCgl1084`KO:K00164	GO:0004149^molecular_function^dihydrolipoyllysine-residue succinyltransferase activity`GO:0046872^molecular_function^metal ion binding`GO:0004591^molecular_function^oxoglutarate dehydrogenase (succinyl-transferring) activity`GO:0030976^molecular_function^thiamine pyrophosphate binding`GO:0006099^biological_process^tricarboxylic acid cycle	.
Cluster-62558.0_TR272446|c0_g1	Cluster-62558.0_TR272446|c0_g1_i1	.	.	.	.	.	.	.	.	.	.	.	.
Cluster-171225.0_TR78443|c7_g1	Cluster-171225.0_TR78443|c7_g1_i2	.	.	.	.	.	.	.	.	.	.	.	.
Cluster-171225.0_TR78443|c7_g1	Cluster-171225.0_TR78443|c7_g1_i1	.	.	.	.	.	.	.	.	.	.	.	.
Cluster-171225.0_TR78443|c7_g1	Cluster-171225.0_TR78443|c7_g1_i3	.	.	.	.	.	.	.	.	.	.	.	.
Cluster-54268.0_TR302934|c0_g1	Cluster-54268.0_TR302934|c0_g1_i1	.	.	.	.	.	.	.	.	.	.	.	.
Cluster-37408.0_TR43717|c10_g1	Cluster-37408.0_TR43717|c10_g1_i1	.	.	.	.	.	.	.	.	.	.	.	.
Cluster-41669.1_TR83189|c0_g1	Cluster-41669.1_TR83189|c0_g1_i2	.	.	Cluster-41669.1_TR83189|c0_g1_i2|m.335	76-417[-]	.	.	.	.	.	.	.	.
Cluster-29056.0_TR94104|c0_g3	Cluster-29056.0_TR94104|c0_g3_i1	.	.	.	.	.	.	.	.	.	.	.	.
Cluster-6497.0_TR250034|c0_g1	Cluster-6497.0_TR250034|c0_g1_i1	AP3B2_HUMAN^AP3B2_HUMAN^Q:1625-528,H:315-660^39.07%ID^E:8e-67^RecName: Full=AP-3 complex subunit beta-2;^Eukaryota; Metazoa; Chordata; Craniata; Vertebrata; Euteleostomi; Mammalia; Eutheria; Euarchontoglires; Primates; Haplorrhini; Catarrhini; Hominidae; Homo	.	Cluster-6497.0_TR250034|c0_g1_i1|m.337	3-1628[-]	AP3B2_HUMAN^AP3B2_HUMAN^Q:2-367,H:315-660^39.67%ID^E:1e-74^RecName: Full=AP-3 complex subunit beta-2;^Eukaryota; Metazoa; Chordata; Craniata; Vertebrata; Euteleostomi; Mammalia; Eutheria; Euarchontoglires; Primates; Haplorrhini; Catarrhini; Hominidae; Homo	.	.	.	COG5096^The coatomer is a cytosolic protein complex that binds to dilysine motifs and reversibly associates with Golgi non- clathrin-coated vesicles, which further mediate biosynthetic protein transport from the ER, via the Golgi up to the trans Golgi network. Coatomer complex is required for budding from Golgi membranes, and is essential for the retrograde Golgi-to-ER transport of dilysine-tagge…	KEGG:hsa:8120`KO:K12397	GO:0030123^cellular_component^AP-3 adaptor complex`GO:1904115^cellular_component^axon cytoplasm`GO:0030665^cellular_component^clathrin-coated vesicle membrane`GO:0030137^cellular_component^COPI-coated vesicle`GO:0005737^cellular_component^cytoplasm`GO:0005794^cellular_component^Golgi apparatus`GO:0005654^cellular_component^nucleoplasm`GO:0005215^molecular_function^transporter activity`GO:0008089^…	.
Cluster-48448.0_TR33140|c0_g1	Cluster-48448.0_TR33140|c0_g1_i1	JERKY_HUMAN^JERKY_HUMAN^Q:179-6,H:121-175^53.45%ID^E:3e-09^RecName: Full=Jerky protein homolog;^Eukaryota; Metazoa; Chordata; Craniata; Vertebrata; Euteleostomi; Mammalia; Eutheria; Euarchontoglires; Primates; Haplorrhini; Catarrhini; Hominidae; Homo	.	.	.	.	.	.	.	.	.	GO:0005634^cellular_component^nucleus`GO:0003677^molecular_function^DNA binding	.
Cluster-121867.0_TR81892|c8_g1	Cluster-121867.0_TR81892|c8_g1_i2	TM147_XENTR^TM147_XENTR^Q:894-352,H:1-181^57.46%ID^E:2e-70^RecName: Full=Transmembrane protein 147;^Eukaryota; Metazoa; Chordata; Craniata; Vertebrata; Euteleostomi; Amphibia; Batrachia; Anura; Pipoidea; Pipidae; Xenopodinae; Xenopus; Silurana	.	Cluster-121867.0_TR81892|c8_g1_i2|m.339	214-894[-]	TM147_DANRE^TM147_DANRE^Q:1-212,H:1-214^50.93%ID^E:1e-73^RecName: Full=Transmembrane protein 147;^Eukaryota; Metazoa; Chordata; Craniata; Vertebrata; Euteleostomi; Actinopterygii; Neopterygii; Teleostei; Ostariophysi; Cypriniformes; Cyprinidae; Danio	PF09767.7^DUF2053^Predicted membrane protein (DUF2053)^2-160^E:5.1e-65	.	ExpAA=114.15^PredHel=6^Topology=o4-26i38-60o101-123i143-160o170-192i199-221o	ENOG41101UF^Transmembrane protein 147	KEGG:dre:436757	GO:0016021^cellular_component^integral component of membrane`GO:0016020^cellular_component^membrane	.
Cluster-121867.0_TR81892|c8_g1	Cluster-121867.0_TR81892|c8_g1_i1	TM147_XENTR^TM147_XENTR^Q:840-352,H:19-181^52.76%ID^E:7e-56^RecName: Full=Transmembrane protein 147;^Eukaryota; Metazoa; Chordata; Craniata; Vertebrata; Euteleostomi; Amphibia; Batrachia; Anura; Pipoidea; Pipidae; Xenopodinae; Xenopus; Silurana	.	Cluster-121867.0_TR81892|c8_g1_i1|m.341	214-774[-]	TM147_DANRE^TM147_DANRE^Q:2-172,H:42-214^46.24%ID^E:2e-49^RecName: Full=Transmembrane protein 147;^Eukaryota; Metazoa; Chordata; Craniata; Vertebrata; Euteleostomi; Actinopterygii; Neopterygii; Teleostei; Ostariophysi; Cypriniformes; Cyprinidae; Danio	PF09767.7^DUF2053^Predicted membrane protein (DUF2053)^1-120^E:2.7e-43	.	ExpAA=67.38^PredHel=3^Topology=i103-120o130-152i159-181o	ENOG41101UF^Transmembrane protein 147	KEGG:dre:436757	GO:0016021^cellular_component^integral component of membrane`GO:0016020^cellular_component^membrane	.
Cluster-135635.0_TR11973|c0_g1	Cluster-135635.0_TR11973|c0_g1_i1	.	.	.	.	.	.	.	.	.	.	.	.
Cluster-135635.1_TR11973|c0_g2	Cluster-135635.1_TR11973|c0_g2_i1	.	.	.	.	.	.	.	.	.	.	.	.
Cluster-25595.0_TR49320|c4_g2	Cluster-25595.0_TR49320|c4_g2_i3	.	.	.	.	.	.	.	.	.	.	.	.
Cluster-133192.0_TR65336|c9_g7	Cluster-133192.0_TR65336|c9_g7_i1	.	.	.	.	.	.	.	.	.	.	.	.
Cluster-171470.0_TR66456|c3_g1	Cluster-171470.0_TR66456|c3_g1_i1	.	.	Cluster-171470.0_TR66456|c3_g1_i1|m.343	2-511[+]	.	.	.	.	.	.	.	.
Cluster-27195.0_TR387609|c0_g1	Cluster-27195.0_TR387609|c0_g1_i1	.	.	.	.	.	.	.	.	.	.	.	.
Cluster-71412.0_TR76055|c0_g1	Cluster-71412.0_TR76055|c0_g1_i1	.	.	.	.	.	.	.	.	.	.	.	.
Cluster-569.32714_TR38406|c0_g1	Cluster-569.32714_TR38406|c0_g1_i1	.	.	.	.	.	.	.	.	.	.	.	.
Cluster-92771.0_TR4257|c0_g1	Cluster-92771.0_TR4257|c0_g1_i1	.	.	.	.	.	.	.	.	.	.	.	.
Cluster-82955.0_TR76232|c8_g5	Cluster-82955.0_TR76232|c8_g5_i1	.	.	.	.	.	.	.	.	.	.	.	.
Cluster-24967.0_TR197386|c0_g1	Cluster-24967.0_TR197386|c0_g1_i1	.	.	.	.	.	.	.	.	.	.	.	.
Cluster-182696.0_TR898|c0_g1	Cluster-182696.0_TR898|c0_g1_i1	.	.	.	.	.	.	.	.	.	.	.	.
Cluster-569.40202_TR47997|c0_g1	Cluster-569.40202_TR47997|c0_g1_i23	YGZ7_SCHPO^YGZ7_SCHPO^Q:1360-1019,H:193-305^38.6%ID^E:5e-21^RecName: Full=Uncharacterized membrane protein C20F10.07;^Eukaryota; Fungi; Dikarya; Ascomycota; Taphrinomycotina; Schizosaccharomycetes; Schizosaccharomycetales; Schizosaccharomycetaceae; Schizosaccharomyces	.	Cluster-569.40202_TR47997|c0_g1_i23|m.344	371-1954[-]	YGZ7_SCHPO^YGZ7_SCHPO^Q:199-309,H:193-302^39.64%ID^E:8e-22^RecName: Full=Uncharacterized membrane protein C20F10.07;^Eukaryota; Fungi; Dikarya; Ascomycota; Taphrinomycotina; Schizosaccharomycetes; Schizosaccharomycetales; Schizosaccharomycetaceae; Schizosaccharomyces	PF02893.18^GRAM^GRAM domain^204-312^E:3.2e-19	.	.	.	KEGG:spo:SPBC20F10.07	GO:0005737^cellular_component^cytoplasm`GO:0016021^cellular_component^integral component of membrane	.
Cluster-569.40202_TR47997|c0_g1	Cluster-569.40202_TR47997|c0_g1_i22	YGZ7_SCHPO^YGZ7_SCHPO^Q:1100-759,H:193-305^38.6%ID^E:1e-21^RecName: Full=Uncharacterized membrane protein C20F10.07;^Eukaryota; Fungi; Dikarya; Ascomycota; Taphrinomycotina; Schizosaccharomycetes; Schizosaccharomycetales; Schizosaccharomycetaceae; Schizosaccharomyces	.	Cluster-569.40202_TR47997|c0_g1_i22|m.346	1123-1695[-]	.	.	.	.	.	.	.	.
Cluster-569.40202_TR47997|c0_g1	Cluster-569.40202_TR47997|c0_g1_i22	YGZ7_SCHPO^YGZ7_SCHPO^Q:1100-759,H:193-305^38.6%ID^E:1e-21^RecName: Full=Uncharacterized membrane protein C20F10.07;^Eukaryota; Fungi; Dikarya; Ascomycota; Taphrinomycotina; Schizosaccharomycetes; Schizosaccharomycetales; Schizosaccharomycetaceae; Schizosaccharomyces	.	Cluster-569.40202_TR47997|c0_g1_i22|m.345	3-1154[-]	YGZ7_SCHPO^YGZ7_SCHPO^Q:19-132,H:193-305^38.6%ID^E:5e-23^RecName: Full=Uncharacterized membrane protein C20F10.07;^Eukaryota; Fungi; Dikarya; Ascomycota; Taphrinomycotina; Schizosaccharomycetes; Schizosaccharomycetales; Schizosaccharomycetaceae; Schizosaccharomyces	PF02893.18^GRAM^GRAM domain^24-132^E:1.8e-19	.	ExpAA=26.86^PredHel=1^Topology=o311-333i	.	KEGG:spo:SPBC20F10.07	GO:0005737^cellular_component^cytoplasm`GO:0016021^cellular_component^integral component of membrane	.
Cluster-569.40202_TR47997|c0_g1	Cluster-569.40202_TR47997|c0_g1_i11	YGZ7_SCHPO^YGZ7_SCHPO^Q:1112-771,H:193-305^38.6%ID^E:1e-21^RecName: Full=Uncharacterized membrane protein C20F10.07;^Eukaryota; Fungi; Dikarya; Ascomycota; Taphrinomycotina; Schizosaccharomycetes; Schizosaccharomycetales; Schizosaccharomycetaceae; Schizosaccharomyces	.	Cluster-569.40202_TR47997|c0_g1_i11|m.349	1135-1707[-]	.	.	.	.	.	.	.	.
Cluster-569.40202_TR47997|c0_g1	Cluster-569.40202_TR47997|c0_g1_i11	YGZ7_SCHPO^YGZ7_SCHPO^Q:1112-771,H:193-305^38.6%ID^E:1e-21^RecName: Full=Uncharacterized membrane protein C20F10.07;^Eukaryota; Fungi; Dikarya; Ascomycota; Taphrinomycotina; Schizosaccharomycetes; Schizosaccharomycetales; Schizosaccharomycetaceae; Schizosaccharomyces	.	Cluster-569.40202_TR47997|c0_g1_i11|m.348	3-1166[-]	YGZ7_SCHPO^YGZ7_SCHPO^Q:19-132,H:193-305^38.6%ID^E:5e-23^RecName: Full=Uncharacterized membrane protein C20F10.07;^Eukaryota; Fungi; Dikarya; Ascomycota; Taphrinomycotina; Schizosaccharomycetes; Schizosaccharomycetales; Schizosaccharomycetaceae; Schizosaccharomyces	PF02893.18^GRAM^GRAM domain^24-132^E:1.9e-19	.	ExpAA=26.82^PredHel=1^Topology=o311-333i	.	KEGG:spo:SPBC20F10.07	GO:0005737^cellular_component^cytoplasm`GO:0016021^cellular_component^integral component of membrane	.
Cluster-569.40202_TR47997|c0_g1	Cluster-569.40202_TR47997|c0_g1_i24	YGZ7_SCHPO^YGZ7_SCHPO^Q:1100-768,H:193-302^39.64%ID^E:1e-21^RecName: Full=Uncharacterized membrane protein C20F10.07;^Eukaryota; Fungi; Dikarya; Ascomycota; Taphrinomycotina; Schizosaccharomycetes; Schizosaccharomycetales; Schizosaccharomycetaceae; Schizosaccharomyces	.	Cluster-569.40202_TR47997|c0_g1_i24|m.351	3-1778[-]	YGZ7_SCHPO^YGZ7_SCHPO^Q:227-337,H:193-302^39.64%ID^E:4e-22^RecName: Full=Uncharacterized membrane protein C20F10.07;^Eukaryota; Fungi; Dikarya; Ascomycota; Taphrinomycotina; Schizosaccharomycetes; Schizosaccharomycetales; Schizosaccharomycetaceae; Schizosaccharomyces	PF02893.18^GRAM^GRAM domain^232-340^E:3.9e-19	.	ExpAA=23.20^PredHel=1^Topology=o519-541i	.	KEGG:spo:SPBC20F10.07	GO:0005737^cellular_component^cytoplasm`GO:0016021^cellular_component^integral component of membrane	.
Cluster-569.40202_TR47997|c0_g1	Cluster-569.40202_TR47997|c0_g1_i15	YGZ7_SCHPO^YGZ7_SCHPO^Q:1360-1019,H:193-305^38.6%ID^E:3e-21^RecName: Full=Uncharacterized membrane protein C20F10.07;^Eukaryota; Fungi; Dikarya; Ascomycota; Taphrinomycotina; Schizosaccharomycetes; Schizosaccharomycetales; Schizosaccharomycetaceae; Schizosaccharomyces	.	Cluster-569.40202_TR47997|c0_g1_i15|m.355	371-2122[-]	YGZ7_SCHPO^YGZ7_SCHPO^Q:255-365,H:193-302^39.64%ID^E:8e-22^RecName: Full=Uncharacterized membrane protein C20F10.07;^Eukaryota; Fungi; Dikarya; Ascomycota; Taphrinomycotina; Schizosaccharomycetes; Schizosaccharomycetales; Schizosaccharomycetaceae; Schizosaccharomyces	PF02893.18^GRAM^GRAM domain^260-368^E:3.8e-19	.	.	.	KEGG:spo:SPBC20F10.07	GO:0005737^cellular_component^cytoplasm`GO:0016021^cellular_component^integral component of membrane	.
Cluster-569.40202_TR47997|c0_g1	Cluster-569.40202_TR47997|c0_g1_i1	YGZ7_SCHPO^YGZ7_SCHPO^Q:1100-759,H:193-305^38.6%ID^E:1e-21^RecName: Full=Uncharacterized membrane protein C20F10.07;^Eukaryota; Fungi; Dikarya; Ascomycota; Taphrinomycotina; Schizosaccharomycetes; Schizosaccharomycetales; Schizosaccharomycetaceae; Schizosaccharomyces	.	Cluster-569.40202_TR47997|c0_g1_i1|m.359	3-1862[-]	YGZ7_SCHPO^YGZ7_SCHPO^Q:255-365,H:193-302^39.64%ID^E:5e-22^RecName: Full=Uncharacterized membrane protein C20F10.07;^Eukaryota; Fungi; Dikarya; Ascomycota; Taphrinomycotina; Schizosaccharomycetes; Schizosaccharomycetales; Schizosaccharomycetaceae; Schizosaccharomyces	PF02893.18^GRAM^GRAM domain^260-368^E:4.2e-19	.	ExpAA=23.05^PredHel=1^Topology=o547-569i	.	KEGG:spo:SPBC20F10.07	GO:0005737^cellular_component^cytoplasm`GO:0016021^cellular_component^integral component of membrane	.
Cluster-569.40202_TR47997|c0_g1	Cluster-569.40202_TR47997|c0_g1_i10	YGZ7_SCHPO^YGZ7_SCHPO^Q:1100-759,H:193-305^38.6%ID^E:1e-21^RecName: Full=Uncharacterized membrane protein C20F10.07;^Eukaryota; Fungi; Dikarya; Ascomycota; Taphrinomycotina; Schizosaccharomycetes; Schizosaccharomycetales; Schizosaccharomycetaceae; Schizosaccharomyces	.	Cluster-569.40202_TR47997|c0_g1_i10|m.364	1704-2090[+]	.	.	.	.	.	.	.	.
Cluster-569.40202_TR47997|c0_g1	Cluster-569.40202_TR47997|c0_g1_i10	YGZ7_SCHPO^YGZ7_SCHPO^Q:1100-759,H:193-305^38.6%ID^E:1e-21^RecName: Full=Uncharacterized membrane protein C20F10.07;^Eukaryota; Fungi; Dikarya; Ascomycota; Taphrinomycotina; Schizosaccharomycetes; Schizosaccharomycetales; Schizosaccharomycetaceae; Schizosaccharomyces	.	Cluster-569.40202_TR47997|c0_g1_i10|m.363	3-1511[-]	YGZ7_SCHPO^YGZ7_SCHPO^Q:138-251,H:193-305^38.6%ID^E:2e-22^RecName: Full=Uncharacterized membrane protein C20F10.07;^Eukaryota; Fungi; Dikarya; Ascomycota; Taphrinomycotina; Schizosaccharomycetes; Schizosaccharomycetales; Schizosaccharomycetaceae; Schizosaccharomyces	PF02893.18^GRAM^GRAM domain^143-251^E:3e-19	.	ExpAA=23.00^PredHel=1^Topology=o430-452i	.	KEGG:spo:SPBC20F10.07	GO:0005737^cellular_component^cytoplasm`GO:0016021^cellular_component^integral component of membrane	.
Cluster-569.40202_TR47997|c0_g1	Cluster-569.40202_TR47997|c0_g1_i20	YGZ7_SCHPO^YGZ7_SCHPO^Q:1360-1028,H:193-302^39.64%ID^E:3e-21^RecName: Full=Uncharacterized membrane protein C20F10.07;^Eukaryota; Fungi; Dikarya; Ascomycota; Taphrinomycotina; Schizosaccharomycetes; Schizosaccharomycetales; Schizosaccharomycetaceae; Schizosaccharomyces	.	Cluster-569.40202_TR47997|c0_g1_i20|m.368	371-2038[-]	YGZ7_SCHPO^YGZ7_SCHPO^Q:227-337,H:193-302^39.64%ID^E:7e-22^RecName: Full=Uncharacterized membrane protein C20F10.07;^Eukaryota; Fungi; Dikarya; Ascomycota; Taphrinomycotina; Schizosaccharomycetes; Schizosaccharomycetales; Schizosaccharomycetaceae; Schizosaccharomyces	PF02893.18^GRAM^GRAM domain^232-340^E:3.5e-19	.	.	.	KEGG:spo:SPBC20F10.07	GO:0005737^cellular_component^cytoplasm`GO:0016021^cellular_component^integral component of membrane	.
Cluster-569.40202_TR47997|c0_g1	Cluster-569.40202_TR47997|c0_g1_i18	YGZ7_SCHPO^YGZ7_SCHPO^Q:1112-771,H:193-305^38.6%ID^E:1e-21^RecName: Full=Uncharacterized membrane protein C20F10.07;^Eukaryota; Fungi; Dikarya; Ascomycota; Taphrinomycotina; Schizosaccharomycetes; Schizosaccharomycetales; Schizosaccharomycetaceae; Schizosaccharomyces	.	Cluster-569.40202_TR47997|c0_g1_i18|m.372	3-1874[-]	YGZ7_SCHPO^YGZ7_SCHPO^Q:255-368,H:193-305^38.6%ID^E:4e-22^RecName: Full=Uncharacterized membrane protein C20F10.07;^Eukaryota; Fungi; Dikarya; Ascomycota; Taphrinomycotina; Schizosaccharomycetes; Schizosaccharomycetales; Schizosaccharomycetaceae; Schizosaccharomyces	PF02893.18^GRAM^GRAM domain^260-368^E:4.3e-19	.	ExpAA=23.04^PredHel=1^Topology=o547-569i	.	KEGG:spo:SPBC20F10.07	GO:0005737^cellular_component^cytoplasm`GO:0016021^cellular_component^integral component of membrane	.
Cluster-569.40202_TR47997|c0_g1	Cluster-569.40202_TR47997|c0_g1_i9	YGZ7_SCHPO^YGZ7_SCHPO^Q:1112-780,H:193-302^39.64%ID^E:1e-21^RecName: Full=Uncharacterized membrane protein C20F10.07;^Eukaryota; Fungi; Dikarya; Ascomycota; Taphrinomycotina; Schizosaccharomycetes; Schizosaccharomycetales; Schizosaccharomycetaceae; Schizosaccharomyces	.	Cluster-569.40202_TR47997|c0_g1_i9|m.376	3-1790[-]	YGZ7_SCHPO^YGZ7_SCHPO^Q:227-337,H:193-302^39.64%ID^E:4e-22^RecName: Full=Uncharacterized membrane protein C20F10.07;^Eukaryota; Fungi; Dikarya; Ascomycota; Taphrinomycotina; Schizosaccharomycetes; Schizosaccharomycetales; Schizosaccharomycetaceae; Schizosaccharomyces	PF02893.18^GRAM^GRAM domain^232-340^E:4e-19	.	ExpAA=23.19^PredHel=1^Topology=o519-541i	.	KEGG:spo:SPBC20F10.07	GO:0005737^cellular_component^cytoplasm`GO:0016021^cellular_component^integral component of membrane	.
Cluster-569.40202_TR47997|c0_g1	Cluster-569.40202_TR47997|c0_g1_i8	YGZ7_SCHPO^YGZ7_SCHPO^Q:1112-771,H:193-305^38.6%ID^E:1e-21^RecName: Full=Uncharacterized membrane protein C20F10.07;^Eukaryota; Fungi; Dikarya; Ascomycota; Taphrinomycotina; Schizosaccharomycetes; Schizosaccharomycetales; Schizosaccharomycetaceae; Schizosaccharomyces	.	Cluster-569.40202_TR47997|c0_g1_i8|m.380	3-1523[-]	YGZ7_SCHPO^YGZ7_SCHPO^Q:138-251,H:193-305^38.6%ID^E:2e-22^RecName: Full=Uncharacterized membrane protein C20F10.07;^Eukaryota; Fungi; Dikarya; Ascomycota; Taphrinomycotina; Schizosaccharomycetes; Schizosaccharomycetales; Schizosaccharomycetaceae; Schizosaccharomyces	PF02893.18^GRAM^GRAM domain^143-251^E:3e-19	.	ExpAA=22.99^PredHel=1^Topology=o430-452i	.	KEGG:spo:SPBC20F10.07	GO:0005737^cellular_component^cytoplasm`GO:0016021^cellular_component^integral component of membrane	.
Cluster-569.40202_TR47997|c0_g1	Cluster-569.40202_TR47997|c0_g1_i8	YGZ7_SCHPO^YGZ7_SCHPO^Q:1112-771,H:193-305^38.6%ID^E:1e-21^RecName: Full=Uncharacterized membrane protein C20F10.07;^Eukaryota; Fungi; Dikarya; Ascomycota; Taphrinomycotina; Schizosaccharomycetes; Schizosaccharomycetales; Schizosaccharomycetaceae; Schizosaccharomyces	.	Cluster-569.40202_TR47997|c0_g1_i8|m.381	1716-2102[+]	.	.	.	.	.	.	.	.
Cluster-569.40202_TR47997|c0_g1	Cluster-569.40202_TR47997|c0_g1_i4	YGZ7_SCHPO^YGZ7_SCHPO^Q:1360-1019,H:193-305^38.6%ID^E:3e-21^RecName: Full=Uncharacterized membrane protein C20F10.07;^Eukaryota; Fungi; Dikarya; Ascomycota; Taphrinomycotina; Schizosaccharomycetes; Schizosaccharomycetales; Schizosaccharomycetaceae; Schizosaccharomyces	.	Cluster-569.40202_TR47997|c0_g1_i4|m.386	1964-2350[+]	.	.	.	.	.	.	.	.
Cluster-569.40202_TR47997|c0_g1	Cluster-569.40202_TR47997|c0_g1_i4	YGZ7_SCHPO^YGZ7_SCHPO^Q:1360-1019,H:193-305^38.6%ID^E:3e-21^RecName: Full=Uncharacterized membrane protein C20F10.07;^Eukaryota; Fungi; Dikarya; Ascomycota; Taphrinomycotina; Schizosaccharomycetes; Schizosaccharomycetales; Schizosaccharomycetaceae; Schizosaccharomyces	.	Cluster-569.40202_TR47997|c0_g1_i4|m.385	371-1771[-]	YGZ7_SCHPO^YGZ7_SCHPO^Q:138-251,H:193-305^38.6%ID^E:4e-22^RecName: Full=Uncharacterized membrane protein C20F10.07;^Eukaryota; Fungi; Dikarya; Ascomycota; Taphrinomycotina; Schizosaccharomycetes; Schizosaccharomycetales; Schizosaccharomycetaceae; Schizosaccharomyces	PF02893.18^GRAM^GRAM domain^143-251^E:2.6e-19	.	.	.	KEGG:spo:SPBC20F10.07	GO:0005737^cellular_component^cytoplasm`GO:0016021^cellular_component^integral component of membrane	.
Cluster-569.40202_TR47997|c0_g1	Cluster-569.40202_TR47997|c0_g1_i12	YGZ7_SCHPO^YGZ7_SCHPO^Q:1112-771,H:193-305^38.6%ID^E:5e-22^RecName: Full=Uncharacterized membrane protein C20F10.07;^Eukaryota; Fungi; Dikarya; Ascomycota; Taphrinomycotina; Schizosaccharomycetes; Schizosaccharomycetales; Schizosaccharomycetaceae; Schizosaccharomyces	.	Cluster-569.40202_TR47997|c0_g1_i12|m.389	3-1481[-]	YGZ7_SCHPO^YGZ7_SCHPO^Q:124-237,H:193-305^38.6%ID^E:1e-22^RecName: Full=Uncharacterized membrane protein C20F10.07;^Eukaryota; Fungi; Dikarya; Ascomycota; Taphrinomycotina; Schizosaccharomycetes; Schizosaccharomycetales; Schizosaccharomycetaceae; Schizosaccharomyces	PF02893.18^GRAM^GRAM domain^129-237^E:2.9e-19	.	ExpAA=23.48^PredHel=1^Topology=o416-438i	.	KEGG:spo:SPBC20F10.07	GO:0005737^cellular_component^cytoplasm`GO:0016021^cellular_component^integral component of membrane	.
Cluster-569.40202_TR47997|c0_g1	Cluster-569.40202_TR47997|c0_g1_i3	YGZ7_SCHPO^YGZ7_SCHPO^Q:1360-1019,H:193-305^38.6%ID^E:2e-21^RecName: Full=Uncharacterized membrane protein C20F10.07;^Eukaryota; Fungi; Dikarya; Ascomycota; Taphrinomycotina; Schizosaccharomycetes; Schizosaccharomycetales; Schizosaccharomycetaceae; Schizosaccharomyces	.	Cluster-569.40202_TR47997|c0_g1_i3|m.392	371-1729[-]	YGZ7_SCHPO^YGZ7_SCHPO^Q:124-237,H:193-305^38.6%ID^E:2e-22^RecName: Full=Uncharacterized membrane protein C20F10.07;^Eukaryota; Fungi; Dikarya; Ascomycota; Taphrinomycotina; Schizosaccharomycetes; Schizosaccharomycetales; Schizosaccharomycetaceae; Schizosaccharomyces	PF02893.18^GRAM^GRAM domain^129-237^E:2.5e-19	.	.	.	KEGG:spo:SPBC20F10.07	GO:0005737^cellular_component^cytoplasm`GO:0016021^cellular_component^integral component of membrane	.
Cluster-569.40202_TR47997|c0_g1	Cluster-569.40202_TR47997|c0_g1_i21	YGZ7_SCHPO^YGZ7_SCHPO^Q:1112-771,H:193-305^38.6%ID^E:2e-21^RecName: Full=Uncharacterized membrane protein C20F10.07;^Eukaryota; Fungi; Dikarya; Ascomycota; Taphrinomycotina; Schizosaccharomycetes; Schizosaccharomycetales; Schizosaccharomycetaceae; Schizosaccharomyces	.	Cluster-569.40202_TR47997|c0_g1_i21|m.394	3-1241[-]	YGZ7_SCHPO^YGZ7_SCHPO^Q:44-157,H:193-305^38.6%ID^E:6e-23^RecName: Full=Uncharacterized membrane protein C20F10.07;^Eukaryota; Fungi; Dikarya; Ascomycota; Taphrinomycotina; Schizosaccharomycetes; Schizosaccharomycetales; Schizosaccharomycetaceae; Schizosaccharomyces	PF02893.18^GRAM^GRAM domain^49-157^E:2.1e-19	.	ExpAA=25.52^PredHel=1^Topology=o336-358i	.	KEGG:spo:SPBC20F10.07	GO:0005737^cellular_component^cytoplasm`GO:0016021^cellular_component^integral component of membrane	.
Cluster-569.40202_TR47997|c0_g1	Cluster-569.40202_TR47997|c0_g1_i19	YGZ7_SCHPO^YGZ7_SCHPO^Q:1112-771,H:193-305^38.6%ID^E:2e-21^RecName: Full=Uncharacterized membrane protein C20F10.07;^Eukaryota; Fungi; Dikarya; Ascomycota; Taphrinomycotina; Schizosaccharomycetes; Schizosaccharomycetales; Schizosaccharomycetaceae; Schizosaccharomyces	.	Cluster-569.40202_TR47997|c0_g1_i19|m.397	3-1418[-]	YGZ7_SCHPO^YGZ7_SCHPO^Q:103-216,H:193-305^38.6%ID^E:2e-22^RecName: Full=Uncharacterized membrane protein C20F10.07;^Eukaryota; Fungi; Dikarya; Ascomycota; Taphrinomycotina; Schizosaccharomycetes; Schizosaccharomycetales; Schizosaccharomycetaceae; Schizosaccharomyces	PF02893.18^GRAM^GRAM domain^108-216^E:2.7e-19	.	ExpAA=23.06^PredHel=1^Topology=o395-417i	.	KEGG:spo:SPBC20F10.07	GO:0005737^cellular_component^cytoplasm`GO:0016021^cellular_component^integral component of membrane	.
Cluster-569.40202_TR47997|c0_g1	Cluster-569.40202_TR47997|c0_g1_i7	YGZ7_SCHPO^YGZ7_SCHPO^Q:1112-771,H:193-305^38.6%ID^E:2e-21^RecName: Full=Uncharacterized membrane protein C20F10.07;^Eukaryota; Fungi; Dikarya; Ascomycota; Taphrinomycotina; Schizosaccharomycetes; Schizosaccharomycetales; Schizosaccharomycetaceae; Schizosaccharomyces	.	Cluster-569.40202_TR47997|c0_g1_i7|m.400	3-1418[-]	YGZ7_SCHPO^YGZ7_SCHPO^Q:103-216,H:193-305^38.6%ID^E:2e-22^RecName: Full=Uncharacterized membrane protein C20F10.07;^Eukaryota; Fungi; Dikarya; Ascomycota; Taphrinomycotina; Schizosaccharomycetes; Schizosaccharomycetales; Schizosaccharomycetaceae; Schizosaccharomyces	PF02893.18^GRAM^GRAM domain^108-216^E:2.7e-19	.	ExpAA=23.06^PredHel=1^Topology=o395-417i	.	KEGG:spo:SPBC20F10.07	GO:0005737^cellular_component^cytoplasm`GO:0016021^cellular_component^integral component of membrane	.
Cluster-569.40202_TR47997|c0_g1	Cluster-569.40202_TR47997|c0_g1_i7	YGZ7_SCHPO^YGZ7_SCHPO^Q:1112-771,H:193-305^38.6%ID^E:2e-21^RecName: Full=Uncharacterized membrane protein C20F10.07;^Eukaryota; Fungi; Dikarya; Ascomycota; Taphrinomycotina; Schizosaccharomycetes; Schizosaccharomycetales; Schizosaccharomycetaceae; Schizosaccharomyces	.	Cluster-569.40202_TR47997|c0_g1_i7|m.401	1090-1581[+]	.	.	.	.	.	.	.	.
Cluster-569.40202_TR47997|c0_g1	Cluster-569.40202_TR47997|c0_g1_i17	YGZ7_SCHPO^YGZ7_SCHPO^Q:1100-759,H:193-305^38.6%ID^E:2e-21^RecName: Full=Uncharacterized membrane protein C20F10.07;^Eukaryota; Fungi; Dikarya; Ascomycota; Taphrinomycotina; Schizosaccharomycetes; Schizosaccharomycetales; Schizosaccharomycetaceae; Schizosaccharomyces	.	Cluster-569.40202_TR47997|c0_g1_i17|m.403	3-1406[-]	YGZ7_SCHPO^YGZ7_SCHPO^Q:103-216,H:193-305^38.6%ID^E:2e-22^RecName: Full=Uncharacterized membrane protein C20F10.07;^Eukaryota; Fungi; Dikarya; Ascomycota; Taphrinomycotina; Schizosaccharomycetes; Schizosaccharomycetales; Schizosaccharomycetaceae; Schizosaccharomyces	PF02893.18^GRAM^GRAM domain^108-216^E:2.6e-19	.	ExpAA=23.07^PredHel=1^Topology=o395-417i	.	KEGG:spo:SPBC20F10.07	GO:0005737^cellular_component^cytoplasm`GO:0016021^cellular_component^integral component of membrane	.
Cluster-569.40202_TR47997|c0_g1	Cluster-569.40202_TR47997|c0_g1_i6	YGZ7_SCHPO^YGZ7_SCHPO^Q:1100-759,H:193-305^38.6%ID^E:2e-21^RecName: Full=Uncharacterized membrane protein C20F10.07;^Eukaryota; Fungi; Dikarya; Ascomycota; Taphrinomycotina; Schizosaccharomycetes; Schizosaccharomycetales; Schizosaccharomycetaceae; Schizosaccharomyces	.	Cluster-569.40202_TR47997|c0_g1_i6|m.406	3-1406[-]	YGZ7_SCHPO^YGZ7_SCHPO^Q:103-216,H:193-305^38.6%ID^E:2e-22^RecName: Full=Uncharacterized membrane protein C20F10.07;^Eukaryota; Fungi; Dikarya; Ascomycota; Taphrinomycotina; Schizosaccharomycetes; Schizosaccharomycetales; Schizosaccharomycetaceae; Schizosaccharomyces	PF02893.18^GRAM^GRAM domain^108-216^E:2.6e-19	.	ExpAA=23.07^PredHel=1^Topology=o395-417i	.	KEGG:spo:SPBC20F10.07	GO:0005737^cellular_component^cytoplasm`GO:0016021^cellular_component^integral component of membrane	.
Cluster-569.40202_TR47997|c0_g1	Cluster-569.40202_TR47997|c0_g1_i6	YGZ7_SCHPO^YGZ7_SCHPO^Q:1100-759,H:193-305^38.6%ID^E:2e-21^RecName: Full=Uncharacterized membrane protein C20F10.07;^Eukaryota; Fungi; Dikarya; Ascomycota; Taphrinomycotina; Schizosaccharomycetes; Schizosaccharomycetales; Schizosaccharomycetaceae; Schizosaccharomyces	.	Cluster-569.40202_TR47997|c0_g1_i6|m.407	1078-1569[+]	.	.	.	.	.	.	.	.
Cluster-569.40202_TR47997|c0_g1	Cluster-569.40202_TR47997|c0_g1_i16	YGZ7_SCHPO^YGZ7_SCHPO^Q:1100-759,H:193-305^38.6%ID^E:2e-21^RecName: Full=Uncharacterized membrane protein C20F10.07;^Eukaryota; Fungi; Dikarya; Ascomycota; Taphrinomycotina; Schizosaccharomycetes; Schizosaccharomycetales; Schizosaccharomycetaceae; Schizosaccharomyces	.	Cluster-569.40202_TR47997|c0_g1_i16|m.409	3-1229[-]	YGZ7_SCHPO^YGZ7_SCHPO^Q:44-157,H:193-305^38.6%ID^E:5e-23^RecName: Full=Uncharacterized membrane protein C20F10.07;^Eukaryota; Fungi; Dikarya; Ascomycota; Taphrinomycotina; Schizosaccharomycetes; Schizosaccharomycetales; Schizosaccharomycetaceae; Schizosaccharomyces	PF02893.18^GRAM^GRAM domain^49-157^E:2.1e-19	.	ExpAA=25.53^PredHel=1^Topology=o336-358i	.	KEGG:spo:SPBC20F10.07	GO:0005737^cellular_component^cytoplasm`GO:0016021^cellular_component^integral component of membrane	.
Cluster-569.40202_TR47997|c0_g1	Cluster-569.40202_TR47997|c0_g1_i13	YGZ7_SCHPO^YGZ7_SCHPO^Q:1360-1019,H:193-305^38.6%ID^E:6e-21^RecName: Full=Uncharacterized membrane protein C20F10.07;^Eukaryota; Fungi; Dikarya; Ascomycota; Taphrinomycotina; Schizosaccharomycetes; Schizosaccharomycetales; Schizosaccharomycetaceae; Schizosaccharomyces	.	Cluster-569.40202_TR47997|c0_g1_i13|m.412	371-1489[-]	YGZ7_SCHPO^YGZ7_SCHPO^Q:44-157,H:193-305^38.6%ID^E:1e-22^RecName: Full=Uncharacterized membrane protein C20F10.07;^Eukaryota; Fungi; Dikarya; Ascomycota; Taphrinomycotina; Schizosaccharomycetes; Schizosaccharomycetales; Schizosaccharomycetaceae; Schizosaccharomyces	PF02893.18^GRAM^GRAM domain^49-157^E:1.7e-19	.	.	.	KEGG:spo:SPBC20F10.07	GO:0005737^cellular_component^cytoplasm`GO:0016021^cellular_component^integral component of membrane	.
Cluster-569.40202_TR47997|c0_g1	Cluster-569.40202_TR47997|c0_g1_i14	YGZ7_SCHPO^YGZ7_SCHPO^Q:1100-759,H:193-305^38.6%ID^E:5e-22^RecName: Full=Uncharacterized membrane protein C20F10.07;^Eukaryota; Fungi; Dikarya; Ascomycota; Taphrinomycotina; Schizosaccharomycetes; Schizosaccharomycetales; Schizosaccharomycetaceae; Schizosaccharomyces	.	Cluster-569.40202_TR47997|c0_g1_i14|m.414	3-1469[-]	YGZ7_SCHPO^YGZ7_SCHPO^Q:124-237,H:193-305^38.6%ID^E:1e-22^RecName: Full=Uncharacterized membrane protein C20F10.07;^Eukaryota; Fungi; Dikarya; Ascomycota; Taphrinomycotina; Schizosaccharomycetes; Schizosaccharomycetales; Schizosaccharomycetaceae; Schizosaccharomyces	PF02893.18^GRAM^GRAM domain^129-237^E:2.8e-19	.	ExpAA=23.49^PredHel=1^Topology=o416-438i	.	KEGG:spo:SPBC20F10.07	GO:0005737^cellular_component^cytoplasm`GO:0016021^cellular_component^integral component of membrane	.
Cluster-569.40203_TR45323|c0_g1	Cluster-569.40203_TR45323|c0_g1_i4	.	.	.	.	.	.	.	.	.	.	.	.
Cluster-569.40200_TR78031|c0_g1	Cluster-569.40200_TR78031|c0_g1_i7	.	.	.	.	.	.	.	.	.	.	.	.
Cluster-569.40200_TR78031|c0_g1	Cluster-569.40200_TR78031|c0_g1_i4	.	.	.	.	.	.	.	.	.	.	.	.
Cluster-569.40200_TR78031|c0_g1	Cluster-569.40200_TR78031|c0_g1_i5	.	.	.	.	.	.	.	.	.	.	.	.
Cluster-569.40200_TR78031|c0_g1	Cluster-569.40200_TR78031|c0_g1_i2	.	.	.	.	.	.	.	.	.	.	.	.
Cluster-569.40200_TR78031|c0_g1	Cluster-569.40200_TR78031|c0_g1_i3	.	.	.	.	.	.	.	.	.	.	.	.
Cluster-569.40200_TR78031|c0_g1	Cluster-569.40200_TR78031|c0_g1_i1	.	.	.	.	.	.	.	.	.	.	.	.
Cluster-569.40200_TR78031|c0_g1	Cluster-569.40200_TR78031|c0_g1_i6	.	.	.	.	.	.	.	.	.	.	.	.
Cluster-569.40201_TR148175|c0_g1	Cluster-569.40201_TR148175|c0_g1_i1	.	.	.	.	.	.	.	.	.	.	.	.
Cluster-569.40206_TR53542|c1_g1	Cluster-569.40206_TR53542|c1_g1_i1	.	.	.	.	.	.	.	.	.	.	.	.
Cluster-569.40207_TR66391|c8_g3	Cluster-569.40207_TR66391|c8_g3_i9	.	.	.	.	.	.	.	.	.	.	.	.
Cluster-569.40204_TR48704|c0_g1	Cluster-569.40204_TR48704|c0_g1_i2	.	.	.	.	.	.	.	.	.	.	.	.
Cluster-569.40204_TR48704|c0_g1	Cluster-569.40204_TR48704|c0_g1_i1	.	.	.	.	.	.	.	.	.	.	.	.
Cluster-569.40205_TR50033|c0_g1	Cluster-569.40205_TR50033|c0_g1_i1	.	.	.	.	.	.	.	.	.	.	.	.
Cluster-53949.0_TR77897|c0_g1	Cluster-53949.0_TR77897|c0_g1_i1	.	.	.	.	.	.	.	.	.	.	.	.
Cluster-569.40208_TR99108|c0_g1	Cluster-569.40208_TR99108|c0_g1_i1	.	.	.	.	.	.	.	.	.	.	.	.
Cluster-569.40209_TR55094|c0_g1	Cluster-569.40209_TR55094|c0_g1_i3	.	.	.	.	.	.	.	.	.	.	.	.
Cluster-569.40209_TR55094|c0_g1	Cluster-569.40209_TR55094|c0_g1_i2	.	.	.	.	.	.	.	.	.	.	.	.
Cluster-126489.0_TR60449|c0_g1	Cluster-126489.0_TR60449|c0_g1_i1	.	.	.	.	.	.	.	.	.	.	.	.
Cluster-36359.0_TR378036|c0_g1	Cluster-36359.0_TR378036|c0_g1_i1	.	.	.	.	.	.	.	.	.	.	.	.
Cluster-116388.0_TR52108|c1_g2	Cluster-116388.0_TR52108|c1_g2_i6	.	.	.	.	.	.	.	.	.	.	.	.
Cluster-116388.0_TR52108|c1_g2	Cluster-116388.0_TR52108|c1_g2_i2	.	.	.	.	.	.	.	.	.	.	.	.
Cluster-116388.0_TR52108|c1_g2	Cluster-116388.0_TR52108|c1_g2_i3	.	.	.	.	.	.	.	.	.	.	.	.
Cluster-116388.1_TR52108|c1_g2	Cluster-116388.1_TR52108|c1_g2_i7	ZN776_HUMAN^ZN776_HUMAN^Q:491-814,H:388-495^41.67%ID^E:2e-20^RecName: Full=Zinc finger protein 776;^Eukaryota; Metazoa; Chordata; Craniata; Vertebrata; Euteleostomi; Mammalia; Eutheria; Euarchontoglires; Primates; Haplorrhini; Catarrhini; Hominidae; Homo`ZN776_HUMAN^ZN776_HUMAN^Q:518-814,H:369-467^41.41%ID^E:9e-17^RecName: Full=Zinc finger protein 776;^Eukaryota; Metazoa; Chordata; Craniata; Vert…	.	Cluster-116388.1_TR52108|c1_g2_i7|m.418	293-814[+]	ZN776_HUMAN^ZN776_HUMAN^Q:67-174,H:388-495^41.67%ID^E:2e-21^RecName: Full=Zinc finger protein 776;^Eukaryota; Metazoa; Chordata; Craniata; Vertebrata; Euteleostomi; Mammalia; Eutheria; Euarchontoglires; Primates; Haplorrhini; Catarrhini; Hominidae; Homo`ZN776_HUMAN^ZN776_HUMAN^Q:76-174,H:369-467^41.41%ID^E:2e-17^RecName: Full=Zinc finger protein 776;^Eukaryota; Metazoa; Chordata; Craniata; Verteb…	PF00096.24^zf-C2H2^Zinc finger, C2H2 type^139-161^E:1.5e-05`PF13912.4^zf-C2H2_6^C2H2-type zinc finger^139-162^E:0.035	.	.	COG5048^Zinc finger protein	KEGG:hsa:284309	GO:0005634^cellular_component^nucleus`GO:0003677^molecular_function^DNA binding`GO:0046872^molecular_function^metal ion binding`GO:0006355^biological_process^regulation of transcription, DNA-templated`GO:0006351^biological_process^transcription, DNA-templated	.
Cluster-116388.1_TR52108|c1_g2	Cluster-116388.1_TR52108|c1_g2_i4	ZN776_HUMAN^ZN776_HUMAN^Q:422-745,H:388-495^41.67%ID^E:1e-20^RecName: Full=Zinc finger protein 776;^Eukaryota; Metazoa; Chordata; Craniata; Vertebrata; Euteleostomi; Mammalia; Eutheria; Euarchontoglires; Primates; Haplorrhini; Catarrhini; Hominidae; Homo`ZN776_HUMAN^ZN776_HUMAN^Q:449-745,H:369-467^41.41%ID^E:7e-17^RecName: Full=Zinc finger protein 776;^Eukaryota; Metazoa; Chordata; Craniata; Vert…	.	Cluster-116388.1_TR52108|c1_g2_i4|m.419	224-745[+]	ZN776_HUMAN^ZN776_HUMAN^Q:67-174,H:388-495^41.67%ID^E:2e-21^RecName: Full=Zinc finger protein 776;^Eukaryota; Metazoa; Chordata; Craniata; Vertebrata; Euteleostomi; Mammalia; Eutheria; Euarchontoglires; Primates; Haplorrhini; Catarrhini; Hominidae; Homo`ZN776_HUMAN^ZN776_HUMAN^Q:76-174,H:369-467^41.41%ID^E:2e-17^RecName: Full=Zinc finger protein 776;^Eukaryota; Metazoa; Chordata; Craniata; Verteb…	PF00096.24^zf-C2H2^Zinc finger, C2H2 type^139-161^E:1.5e-05`PF13912.4^zf-C2H2_6^C2H2-type zinc finger^139-162^E:0.035	.	.	COG5048^Zinc finger protein	KEGG:hsa:284309	GO:0005634^cellular_component^nucleus`GO:0003677^molecular_function^DNA binding`GO:0046872^molecular_function^metal ion binding`GO:0006355^biological_process^regulation of transcription, DNA-templated`GO:0006351^biological_process^transcription, DNA-templated	.
Cluster-116388.1_TR52108|c1_g2	Cluster-116388.1_TR52108|c1_g2_i1	ZN776_HUMAN^ZN776_HUMAN^Q:445-768,H:388-495^41.67%ID^E:1e-20^RecName: Full=Zinc finger protein 776;^Eukaryota; Metazoa; Chordata; Craniata; Vertebrata; Euteleostomi; Mammalia; Eutheria; Euarchontoglires; Primates; Haplorrhini; Catarrhini; Hominidae; Homo`ZN776_HUMAN^ZN776_HUMAN^Q:472-768,H:369-467^41.41%ID^E:9e-17^RecName: Full=Zinc finger protein 776;^Eukaryota; Metazoa; Chordata; Craniata; Vert…	.	Cluster-116388.1_TR52108|c1_g2_i1|m.420	28-768[+]	ZN776_HUMAN^ZN776_HUMAN^Q:140-247,H:388-495^41.67%ID^E:1e-20^RecName: Full=Zinc finger protein 776;^Eukaryota; Metazoa; Chordata; Craniata; Vertebrata; Euteleostomi; Mammalia; Eutheria; Euarchontoglires; Primates; Haplorrhini; Catarrhini; Hominidae; Homo`ZN776_HUMAN^ZN776_HUMAN^Q:149-247,H:369-467^41.41%ID^E:1e-16^RecName: Full=Zinc finger protein 776;^Eukaryota; Metazoa; Chordata; Craniata; Vert…	PF00096.24^zf-C2H2^Zinc finger, C2H2 type^212-234^E:2.4e-05`PF13912.4^zf-C2H2_6^C2H2-type zinc finger^212-235^E:0.057	.	.	COG5048^Zinc finger protein	KEGG:hsa:284309	GO:0005634^cellular_component^nucleus`GO:0003677^molecular_function^DNA binding`GO:0046872^molecular_function^metal ion binding`GO:0006355^biological_process^regulation of transcription, DNA-templated`GO:0006351^biological_process^transcription, DNA-templated	.
Cluster-116388.1_TR52108|c1_g2	Cluster-116388.1_TR52108|c1_g2_i5	ZN776_HUMAN^ZN776_HUMAN^Q:306-629,H:388-495^41.67%ID^E:2e-21^RecName: Full=Zinc finger protein 776;^Eukaryota; Metazoa; Chordata; Craniata; Vertebrata; Euteleostomi; Mammalia; Eutheria; Euarchontoglires; Primates; Haplorrhini; Catarrhini; Hominidae; Homo`ZN776_HUMAN^ZN776_HUMAN^Q:333-629,H:369-467^41.41%ID^E:2e-17^RecName: Full=Zinc finger protein 776;^Eukaryota; Metazoa; Chordata; Craniata; Vert…	.	Cluster-116388.1_TR52108|c1_g2_i5|m.421	3-629[+]	ZN776_HUMAN^ZN776_HUMAN^Q:102-209,H:388-495^41.67%ID^E:2e-21^RecName: Full=Zinc finger protein 776;^Eukaryota; Metazoa; Chordata; Craniata; Vertebrata; Euteleostomi; Mammalia; Eutheria; Euarchontoglires; Primates; Haplorrhini; Catarrhini; Hominidae; Homo`ZN776_HUMAN^ZN776_HUMAN^Q:111-209,H:369-467^41.41%ID^E:2e-17^RecName: Full=Zinc finger protein 776;^Eukaryota; Metazoa; Chordata; Craniata; Vert…	PF00096.24^zf-C2H2^Zinc finger, C2H2 type^174-196^E:1.9e-05`PF13912.4^zf-C2H2_6^C2H2-type zinc finger^174-197^E:0.045	.	.	COG5048^Zinc finger protein	KEGG:hsa:284309	GO:0005634^cellular_component^nucleus`GO:0003677^molecular_function^DNA binding`GO:0046872^molecular_function^metal ion binding`GO:0006355^biological_process^regulation of transcription, DNA-templated`GO:0006351^biological_process^transcription, DNA-templated	.
Cluster-176883.0_TR33782|c0_g1	Cluster-176883.0_TR33782|c0_g1_i1	.	.	.	.	.	.	.	.	.	.	.	.
Cluster-176883.1_TR33782|c0_g2	Cluster-176883.1_TR33782|c0_g2_i2	.	.	.	.	.	.	.	.	.	.	.	.
Cluster-9284.0_TR99081|c0_g2	Cluster-9284.0_TR99081|c0_g2_i1	TM144_HUMAN^TM144_HUMAN^Q:885-106,H:75-344^35.56%ID^E:9e-40^RecName: Full=Transmembrane protein 144;^Eukaryota; Metazoa; Chordata; Craniata; Vertebrata; Euteleostomi; Mammalia; Eutheria; Euarchontoglires; Primates; Haplorrhini; Catarrhini; Hominidae; Homo`TM144_HUMAN^TM144_HUMAN^Q:1078-893,H:11-72^48.39%ID^E:9e-40^RecName: Full=Transmembrane protein 144;^Eukaryota; Metazoa; Chordata; Craniata; Ve…	.	.	.	.	.	.	.	ENOG410XRUY^Transmembrane protein 144	KEGG:hsa:55314	GO:0016021^cellular_component^integral component of membrane	.
Cluster-9284.0_TR99081|c0_g1	Cluster-9284.0_TR99081|c0_g1_i1	TM144_BOVIN^TM144_BOVIN^Q:567-106,H:187-347^41.61%ID^E:4e-25^RecName: Full=Transmembrane protein 144;^Eukaryota; Metazoa; Chordata; Craniata; Vertebrata; Euteleostomi; Mammalia; Eutheria; Laurasiatheria; Cetartiodactyla; Ruminantia; Pecora; Bovidae; Bovinae; Bos	.	.	.	.	.	.	.	ENOG410XRUY^Transmembrane protein 144	KEGG:bta:514175	GO:0016021^cellular_component^integral component of membrane	.
Cluster-32139.0_TR37048|c4_g1	Cluster-32139.0_TR37048|c4_g1_i1	.	.	.	.	.	.	.	.	.	.	.	.
Cluster-133431.0_TR142719|c0_g1	Cluster-133431.0_TR142719|c0_g1_i1	.	.	.	.	.	.	.	.	.	.	.	.
Cluster-80299.0_TR34542|c1_g1	Cluster-80299.0_TR34542|c1_g1_i1	.	.	.	.	.	.	.	.	.	.	.	.
Cluster-36353.0_TR147698|c0_g2	Cluster-36353.0_TR147698|c0_g2_i1	.	.	.	.	.	.	.	.	.	.	.	.
Cluster-142689.0_TR72980|c2_g3	Cluster-142689.0_TR72980|c2_g3_i1	.	.	.	.	.	.	.	.	.	.	.	.
Cluster-142689.0_TR72980|c2_g2	Cluster-142689.0_TR72980|c2_g2_i1	.	.	.	.	.	.	.	.	.	.	.	.
Cluster-47086.1_TR75903|c1_g9	Cluster-47086.1_TR75903|c1_g9_i2	.	.	.	.	.	.	.	.	.	.	.	.
Cluster-47086.1_TR75903|c1_g9	Cluster-47086.1_TR75903|c1_g9_i1	.	.	.	.	.	.	.	.	.	.	.	.
Cluster-9876.0_TR122151|c0_g1	Cluster-9876.0_TR122151|c0_g1_i1	.	.	.	.	.	.	.	.	.	.	.	.
Cluster-20514.0_TR17312|c0_g1	Cluster-20514.0_TR17312|c0_g1_i1	.	.	.	.	.	.	.	.	.	.	.	.
Cluster-148817.0_TR48461|c5_g1	Cluster-148817.0_TR48461|c5_g1_i2	.	.	.	.	.	.	.	.	.	.	.	.
Cluster-148817.0_TR48461|c5_g1	Cluster-148817.0_TR48461|c5_g1_i1	.	.	.	.	.	.	.	.	.	.	.	.
Cluster-25347.0_TR344956|c1_g1	Cluster-25347.0_TR344956|c1_g1_i1	.	.	.	.	.	.	.	.	.	.	.	.
Cluster-164140.0_TR8420|c5_g2	Cluster-164140.0_TR8420|c5_g2_i1	.	.	.	.	.	.	.	.	.	.	.	.
Cluster-134666.0_TR66203|c0_g1	Cluster-134666.0_TR66203|c0_g1_i2	.	.	.	.	.	.	.	.	.	.	.	.
Cluster-134666.0_TR66203|c0_g1	Cluster-134666.0_TR66203|c0_g1_i1	.	.	.	.	.	.	.	.	.	.	.	.
Cluster-182444.0_TR24148|c0_g1	Cluster-182444.0_TR24148|c0_g1_i2	.	.	.	.	.	.	.	.	.	.	.	.
Cluster-182444.0_TR24148|c0_g1	Cluster-182444.0_TR24148|c0_g1_i1	.	.	.	.	.	.	.	.	.	.	.	.
Cluster-144303.0_TR32106|c1_g4	Cluster-144303.0_TR32106|c1_g4_i1	.	.	.	.	.	.	.	.	.	.	.	.
Cluster-40721.0_TR43206|c0_g1	Cluster-40721.0_TR43206|c0_g1_i1	.	.	.	.	.	.	.	.	.	.	.	.
Cluster-96083.0_TR1334|c12_g4	Cluster-96083.0_TR1334|c12_g4_i1	.	.	.	.	.	.	.	.	.	.	.	.
Cluster-144303.1_TR32106|c1_g2	Cluster-144303.1_TR32106|c1_g2_i2	.	.	.	.	.	.	.	.	.	.	.	.
Cluster-144303.1_TR32106|c1_g2	Cluster-144303.1_TR32106|c1_g2_i6	.	.	Cluster-144303.1_TR32106|c1_g2_i6|m.428	3-1178[+]	.	PF14529.4^Exo_endo_phos_2^Endonuclease-reverse transcriptase^15-126^E:1.6e-08	.	.	.	.	.	.
Cluster-144303.1_TR32106|c1_g2	Cluster-144303.1_TR32106|c1_g2_i1	RTXE_DROME^RTXE_DROME^Q:1125-1487,H:449-569^26.23%ID^E:5e-09^RecName: Full=Probable RNA-directed DNA polymerase from transposon X-element;^Eukaryota; Metazoa; Ecdysozoa; Arthropoda; Hexapoda; Insecta; Pterygota; Neoptera; Endopterygota; Diptera; Brachycera; Muscomorpha; Ephydroidea; Drosophilidae; Drosophila; Sophophora	.	Cluster-144303.1_TR32106|c1_g2_i1|m.429	3-1496[+]	LORF2_MOUSE^LORF2_MOUSE^Q:294-488,H:382-583^26.83%ID^E:1e-10^RecName: Full=LINE-1 retrotransposable element ORF2 protein;^Eukaryota; Metazoa; Chordata; Craniata; Vertebrata; Euteleostomi; Mammalia; Eutheria; Euarchontoglires; Glires; Rodentia; Sciurognathi; Muroidea; Muridae; Murinae; Mus; Mus	PF14529.4^Exo_endo_phos_2^Endonuclease-reverse transcriptase^20-126^E:3.2e-08	.	.	ENOG41120A8^NA	.	GO:0004519^molecular_function^endonuclease activity`GO:0046872^molecular_function^metal ion binding`GO:0003964^molecular_function^RNA-directed DNA polymerase activity`GO:0006310^biological_process^DNA recombination	.
Cluster-144303.1_TR32106|c1_g2	Cluster-144303.1_TR32106|c1_g2_i3	.	.	Cluster-144303.1_TR32106|c1_g2_i3|m.430	3-1334[+]	.	PF14529.4^Exo_endo_phos_2^Endonuclease-reverse transcriptase^15-126^E:2e-08	.	.	.	.	.	.
Cluster-144303.1_TR32106|c1_g2	Cluster-144303.1_TR32106|c1_g2_i4	.	.	Cluster-144303.1_TR32106|c1_g2_i4|m.432	3-1166[+]	.	PF14529.4^Exo_endo_phos_2^Endonuclease-reverse transcriptase^15-126^E:1.6e-08	.	.	.	.	.	.
Cluster-144303.1_TR32106|c1_g3	Cluster-144303.1_TR32106|c1_g3_i1	PO11_BRACO^PO11_BRACO^Q:40-303,H:409-496^30.68%ID^E:1e-06^RecName: Full=Retrovirus-related Pol polyprotein from type-1 retrotransposable element R1;^Eukaryota; Metazoa; Ecdysozoa; Arthropoda; Hexapoda; Insecta; Pterygota; Neoptera; Endopterygota; Diptera; Nematocera; Sciaroidea; Sciaridae; Bradysia	.	Cluster-144303.1_TR32106|c1_g3_i1|m.433	1-318[+]	PO11_BRACO^PO11_BRACO^Q:14-101,H:409-496^30.68%ID^E:6e-07^RecName: Full=Retrovirus-related Pol polyprotein from type-1 retrotransposable element R1;^Eukaryota; Metazoa; Ecdysozoa; Arthropoda; Hexapoda; Insecta; Pterygota; Neoptera; Endopterygota; Diptera; Nematocera; Sciaroidea; Sciaridae; Bradysia	.	.	.	.	.	GO:0004519^molecular_function^endonuclease activity`GO:0003964^molecular_function^RNA-directed DNA polymerase activity	.
Cluster-144303.1_TR32106|c1_g2	Cluster-144303.1_TR32106|c1_g2_i5	.	.	.	.	.	.	.	.	.	.	.	.
Cluster-186295.0_TR41182|c6_g2	Cluster-186295.0_TR41182|c6_g2_i1	.	.	.	.	.	.	.	.	.	.	.	.
Cluster-569.22899_TR66399|c9_g4	Cluster-569.22899_TR66399|c9_g4_i2	.	.	.	.	.	.	.	.	.	.	.	.
Cluster-569.22899_TR66399|c9_g4	Cluster-569.22899_TR66399|c9_g4_i1	.	.	.	.	.	.	.	.	.	.	.	.
Cluster-569.22898_TR304871|c0_g1	Cluster-569.22898_TR304871|c0_g1_i1	.	.	.	.	.	.	.	.	.	.	.	.
Cluster-45110.1_TR67120|c0_g1	Cluster-45110.1_TR67120|c0_g1_i2	.	.	.	.	.	.	.	.	.	.	.	.
Cluster-45110.0_TR67120|c0_g1	Cluster-45110.0_TR67120|c0_g1_i1	.	.	.	.	.	.	.	.	.	.	.	.
Cluster-20251.0_TR195837|c0_g1	Cluster-20251.0_TR195837|c0_g1_i1	.	.	.	.	.	.	.	.	.	.	.	.
Cluster-569.22893_TR63966|c0_g1	Cluster-569.22893_TR63966|c0_g1_i1	.	.	.	.	.	.	.	.	.	.	.	.
Cluster-569.22892_TR63726|c8_g1	Cluster-569.22892_TR63726|c8_g1_i1	.	.	.	.	.	.	.	.	.	.	.	.
Cluster-569.22891_TR63023|c0_g2	Cluster-569.22891_TR63023|c0_g2_i3	ACH1_MANSE^ACH1_MANSE^Q:302-424,H:117-157^82.93%ID^E:5e-16^RecName: Full=Acetylcholine receptor subunit alpha-like;^Eukaryota; Metazoa; Ecdysozoa; Arthropoda; Hexapoda; Insecta; Pterygota; Neoptera; Endopterygota; Lepidoptera; Glossata; Ditrysia; Bombycoidea; Sphingidae; Sphinginae; Sphingini; Manduca	.	Cluster-569.22891_TR63023|c0_g2_i3|m.436	1-312[+]	.	.	.	ExpAA=31.40^PredHel=1^Topology=o20-42i	.	.	.	.
Cluster-569.22891_TR63023|c0_g2	Cluster-569.22891_TR63023|c0_g2_i2	ACH1_MANSE^ACH1_MANSE^Q:210-332,H:117-157^82.93%ID^E:2e-16^RecName: Full=Acetylcholine receptor subunit alpha-like;^Eukaryota; Metazoa; Ecdysozoa; Arthropoda; Hexapoda; Insecta; Pterygota; Neoptera; Endopterygota; Lepidoptera; Glossata; Ditrysia; Bombycoidea; Sphingidae; Sphinginae; Sphingini; Manduca	.	Cluster-569.22891_TR63023|c0_g2_i2|m.437	3-332[+]	ACH1_MANSE^ACH1_MANSE^Q:66-110,H:113-157^77.78%ID^E:6e-17^RecName: Full=Acetylcholine receptor subunit alpha-like;^Eukaryota; Metazoa; Ecdysozoa; Arthropoda; Hexapoda; Insecta; Pterygota; Neoptera; Endopterygota; Lepidoptera; Glossata; Ditrysia; Bombycoidea; Sphingidae; Sphinginae; Sphingini; Manduca	PF02931.21^Neur_chan_LBD^Neurotransmitter-gated ion-channel ligand binding domain^66-110^E:6.9e-11	.	.	.	.	GO:0030054^cellular_component^cell junction`GO:0016021^cellular_component^integral component of membrane`GO:0045211^cellular_component^postsynaptic membrane	GO:0005230^molecular_function^extracellular ligand-gated ion channel activity`GO:0006810^biological_process^transport`GO:0016020^cellular_component^membrane
Cluster-569.22891_TR63023|c0_g2	Cluster-569.22891_TR63023|c0_g2_i1	.	.	Cluster-569.22891_TR63023|c0_g2_i1|m.439	1-312[+]	.	.	.	ExpAA=31.40^PredHel=1^Topology=o20-42i	.	.	.	.
Cluster-569.22890_TR237226|c0_g1	Cluster-569.22890_TR237226|c0_g1_i1	.	.	.	.	.	.	.	.	.	.	.	.
Cluster-569.22897_TR65153|c0_g1	Cluster-569.22897_TR65153|c0_g1_i1	.	.	Cluster-569.22897_TR65153|c0_g1_i1|m.440	3-308[+]	.	.	.	ExpAA=36.50^PredHel=2^Topology=i5-27o79-101i	.	.	.	.
Cluster-569.22896_TR65008|c2_g7	Cluster-569.22896_TR65008|c2_g7_i2	.	.	.	.	.	.	.	.	.	.	.	.
Cluster-569.22896_TR65008|c2_g7	Cluster-569.22896_TR65008|c2_g7_i1	.	.	.	.	.	.	.	.	.	.	.	.
Cluster-569.22895_TR49427|c0_g1	Cluster-569.22895_TR49427|c0_g1_i1	.	.	.	.	.	.	.	.	.	.	.	.
Cluster-569.22894_TR64120|c0_g1	Cluster-569.22894_TR64120|c0_g1_i1	.	.	.	.	.	.	.	.	.	.	.	.
Cluster-46569.0_TR1831|c0_g1	Cluster-46569.0_TR1831|c0_g1_i1	.	.	.	.	.	.	.	.	.	.	.	.
Cluster-136353.0_TR162916|c0_g1	Cluster-136353.0_TR162916|c0_g1_i1	.	.	.	.	.	.	.	.	.	.	.	.
Cluster-51577.0_TR101712|c0_g2	Cluster-51577.0_TR101712|c0_g2_i1	.	.	.	.	.	.	.	.	.	.	.	.
Cluster-51577.0_TR101712|c0_g1	Cluster-51577.0_TR101712|c0_g1_i1	.	.	.	.	.	.	.	.	.	.	.	.
Cluster-21869.0_TR346669|c0_g2	Cluster-21869.0_TR346669|c0_g2_i1	.	.	.	.	.	.	.	.	.	.	.	.
Cluster-21869.0_TR346669|c0_g1	Cluster-21869.0_TR346669|c0_g1_i1	.	.	.	.	.	.	.	.	.	.	.	.
Cluster-143709.0_TR19374|c1_g2	Cluster-143709.0_TR19374|c1_g2_i1	.	.	.	.	.	.	.	.	.	.	.	.
Cluster-23290.0_TR55842|c17_g1	Cluster-23290.0_TR55842|c17_g1_i1	.	.	.	.	.	.	.	.	.	.	.	.
Cluster-80309.0_TR232803|c0_g1	Cluster-80309.0_TR232803|c0_g1_i1	.	.	.	.	.	.	.	.	.	.	.	.
Cluster-130680.0_TR116999|c0_g1	Cluster-130680.0_TR116999|c0_g1_i1	.	.	.	.	.	.	.	.	.	.	.	.
Cluster-179362.0_TR119424|c0_g1	Cluster-179362.0_TR119424|c0_g1_i1	.	.	.	.	.	.	.	.	.	.	.	.
Cluster-174812.0_TR40317|c8_g2	Cluster-174812.0_TR40317|c8_g2_i1	.	.	.	.	.	.	.	.	.	.	.	.
Cluster-174812.0_TR40317|c8_g1	Cluster-174812.0_TR40317|c8_g1_i1	.	.	.	.	.	.	.	.	.	.	.	.
Cluster-139821.0_TR286809|c0_g2	Cluster-139821.0_TR286809|c0_g2_i1	.	.	.	.	.	.	.	.	.	.	.	.
Cluster-139821.0_TR286809|c0_g1	Cluster-139821.0_TR286809|c0_g1_i1	.	.	.	.	.	.	.	.	.	.	.	.
Cluster-134993.0_TR65764|c10_g2	Cluster-134993.0_TR65764|c10_g2_i3	.	.	.	.	.	.	.	.	.	.	.	.
Cluster-134993.0_TR65764|c10_g2	Cluster-134993.0_TR65764|c10_g2_i2	.	.	.	.	.	.	.	.	.	.	.	.
Cluster-569.43330_TR59992|c0_g1	Cluster-569.43330_TR59992|c0_g1_i2	.	.	Cluster-569.43330_TR59992|c0_g1_i2|m.445	165-1262[+]	.	.	.	ExpAA=128.49^PredHel=5^Topology=o13-35i47-69o172-194i210-232o265-287i	.	.	.	.
Cluster-569.43330_TR59992|c0_g1	Cluster-569.43330_TR59992|c0_g1_i1	.	.	Cluster-569.43330_TR59992|c0_g1_i1|m.448	166-1638[+]	.	.	.	ExpAA=146.61^PredHel=7^Topology=o13-35i47-69o172-194i210-232o265-287i315-337o347-369i	.	.	.	.
Cluster-109126.0_TR72205|c5_g2	Cluster-109126.0_TR72205|c5_g2_i2	ARF_CRYNJ^ARF_CRYNJ^Q:264-1,H:23-110^79.55%ID^E:3e-47^RecName: Full=ADP-ribosylation factor;^Eukaryota; Fungi; Dikarya; Basidiomycota; Agaricomycotina; Tremellomycetes; Tremellales; Cryptococcaceae; Cryptococcus; Cryptococcus neoformans species complex	.	.	.	.	.	.	.	COG1100^GTP-binding Protein	KEGG:cne:CNG03220`KO:K07937	GO:0005794^cellular_component^Golgi apparatus`GO:0005525^molecular_function^GTP binding`GO:0015031^biological_process^protein transport`GO:0007264^biological_process^small GTPase mediated signal transduction`GO:0016192^biological_process^vesicle-mediated transport	.
Cluster-109126.0_TR72205|c5_g2	Cluster-109126.0_TR72205|c5_g2_i1	ARF1_SCHPO^ARF1_SCHPO^Q:330-1,H:1-110^71.82%ID^E:5e-53^RecName: Full=ADP-ribosylation factor 1;^Eukaryota; Fungi; Dikarya; Ascomycota; Taphrinomycotina; Schizosaccharomycetes; Schizosaccharomycetales; Schizosaccharomycetaceae; Schizosaccharomyces	.	Cluster-109126.0_TR72205|c5_g2_i1|m.450	1-330[-]	ARF1_SCHPO^ARF1_SCHPO^Q:1-110,H:1-110^71.82%ID^E:1e-54^RecName: Full=ADP-ribosylation factor 1;^Eukaryota; Fungi; Dikarya; Ascomycota; Taphrinomycotina; Schizosaccharomycetes; Schizosaccharomycetales; Schizosaccharomycetaceae; Schizosaccharomyces	PF00025.19^Arf^ADP-ribosylation factor family^8-110^E:3.5e-48`PF08477.11^Roc^Ras of Complex, Roc, domain of DAPkinase^19-102^E:2.9e-13`PF09439.8^SRPRB^Signal recognition particle receptor beta subunit^19-98^E:1.2e-09`PF04670.10^Gtr1_RagA^Gtr1/RagA G protein conserved region^19-106^E:3e-08`PF00071.20^Ras^Ras family^20-105^E:4.5e-10	.	.	.	KEGG:spo:SPBC4F6.18c`KO:K07937	GO:0005794^cellular_component^Golgi apparatus`GO:0005525^molecular_function^GTP binding`GO:0003924^molecular_function^GTPase activity`GO:0006888^biological_process^ER to Golgi vesicle-mediated transport`GO:0015031^biological_process^protein transport`GO:0007264^biological_process^small GTPase mediated signal transduction	GO:0005525^molecular_function^GTP binding`GO:0007264^biological_process^small GTPase mediated signal transduction
Cluster-109126.0_TR72205|c5_g3	Cluster-109126.0_TR72205|c5_g3_i1	ARF_CRYNJ^ARF_CRYNJ^Q:189-1,H:48-110^73.02%ID^E:3e-29^RecName: Full=ADP-ribosylation factor;^Eukaryota; Fungi; Dikarya; Basidiomycota; Agaricomycotina; Tremellomycetes; Tremellales; Cryptococcaceae; Cryptococcus; Cryptococcus neoformans species complex	.	.	.	.	.	.	.	COG1100^GTP-binding Protein	KEGG:cne:CNG03220`KO:K07937	GO:0005794^cellular_component^Golgi apparatus`GO:0005525^molecular_function^GTP binding`GO:0015031^biological_process^protein transport`GO:0007264^biological_process^small GTPase mediated signal transduction`GO:0016192^biological_process^vesicle-mediated transport	.
Cluster-109126.0_TR72205|c5_g1	Cluster-109126.0_TR72205|c5_g1_i1	ARF_CRYNJ^ARF_CRYNJ^Q:183-1,H:50-110^75.41%ID^E:1e-28^RecName: Full=ADP-ribosylation factor;^Eukaryota; Fungi; Dikarya; Basidiomycota; Agaricomycotina; Tremellomycetes; Tremellales; Cryptococcaceae; Cryptococcus; Cryptococcus neoformans species complex`ARF_CRYNJ^ARF_CRYNJ^Q:326-177,H:63-112^68%ID^E:4e-19^RecName: Full=ADP-ribosylation factor;^Eukaryota; Fungi; Dikarya; Basidiomycota; Agaricomycot…	.	.	.	.	.	.	.	COG1100^GTP-binding Protein	KEGG:cne:CNG03220`KO:K07937	GO:0005794^cellular_component^Golgi apparatus`GO:0005525^molecular_function^GTP binding`GO:0015031^biological_process^protein transport`GO:0007264^biological_process^small GTPase mediated signal transduction`GO:0016192^biological_process^vesicle-mediated transport	.
Cluster-123902.0_TR33403|c2_g1	Cluster-123902.0_TR33403|c2_g1_i1	.	.	.	.	.	.	.	.	.	.	.	.
Cluster-151465.0_TR57059|c0_g1	Cluster-151465.0_TR57059|c0_g1_i1	.	.	.	.	.	.	.	.	.	.	.	.
Cluster-57205.0_TR127888|c0_g1	Cluster-57205.0_TR127888|c0_g1_i2	.	.	.	.	.	.	.	.	.	.	.	.
Cluster-57205.0_TR127888|c0_g1	Cluster-57205.0_TR127888|c0_g1_i1	.	.	.	.	.	.	.	.	.	.	.	.
Cluster-57205.0_TR127888|c0_g1	Cluster-57205.0_TR127888|c0_g1_i3	.	.	.	.	.	.	.	.	.	.	.	.
Cluster-73042.0_TR1368|c1_g1	Cluster-73042.0_TR1368|c1_g1_i1	.	.	.	.	.	.	.	.	.	.	.	.
Cluster-83345.0_TR46488|c0_g1	Cluster-83345.0_TR46488|c0_g1_i2	.	.	.	.	.	.	.	.	.	.	.	.
Cluster-83345.0_TR46488|c0_g1	Cluster-83345.0_TR46488|c0_g1_i1	.	.	.	.	.	.	.	.	.	.	.	.
Cluster-95288.0_TR313745|c0_g1	Cluster-95288.0_TR313745|c0_g1_i1	LCFA_ECOLI^LCFA_ECOLI^Q:129-1646,H:1-500^51.48%ID^E:7e-172^RecName: Full=Long-chain-fatty-acid--CoA ligase;^Bacteria; Proteobacteria; Gammaproteobacteria; Enterobacterales; Enterobacteriaceae; Escherichia	.	Cluster-95288.0_TR313745|c0_g1_i1|m.455	597-1646[-]	.	.	.	.	.	.	.	.
Cluster-95288.0_TR313745|c0_g1	Cluster-95288.0_TR313745|c0_g1_i1	LCFA_ECOLI^LCFA_ECOLI^Q:129-1646,H:1-500^51.48%ID^E:7e-172^RecName: Full=Long-chain-fatty-acid--CoA ligase;^Bacteria; Proteobacteria; Gammaproteobacteria; Enterobacterales; Enterobacteriaceae; Escherichia	.	Cluster-95288.0_TR313745|c0_g1_i1|m.454	129-1646[+]	LCFA_ECOLI^LCFA_ECOLI^Q:1-506,H:1-500^51.48%ID^E:0^RecName: Full=Long-chain-fatty-acid--CoA ligase;^Bacteria; Proteobacteria; Gammaproteobacteria; Enterobacterales; Enterobacteriaceae; Escherichia	.	.	ExpAA=59.40^PredHel=2^Topology=o147-169i256-278o	COG0318^Amp-dependent synthetase and ligase	KEGG:ecj:JW1794`KEGG:eco:b1805`KO:K01897	GO:0005737^cellular_component^cytoplasm`GO:0009898^cellular_component^cytoplasmic side of plasma membrane`GO:0005829^cellular_component^cytosol`GO:0005524^molecular_function^ATP binding`GO:0102391^molecular_function^decanoate--CoA ligase activity`GO:0005504^molecular_function^fatty acid binding`GO:0004467^molecular_function^long-chain fatty acid-CoA ligase activity`GO:0070538^molecular_function^o…	.
Cluster-134437.0_TR395936|c0_g1	Cluster-134437.0_TR395936|c0_g1_i1	.	.	.	.	.	.	.	.	.	.	.	.
Cluster-110584.0_TR171211|c0_g1	Cluster-110584.0_TR171211|c0_g1_i1	.	.	Cluster-110584.0_TR171211|c0_g1_i1|m.459	3-347[+]	.	.	.	.	.	.	.	.
Cluster-51176.1_TR305568|c0_g2	Cluster-51176.1_TR305568|c0_g2_i1	.	.	.	.	.	.	.	.	.	.	.	.
Cluster-9995.1_TR49457|c0_g4	Cluster-9995.1_TR49457|c0_g4_i1	.	.	.	.	.	.	.	.	.	.	.	.
Cluster-9995.1_TR49457|c0_g3	Cluster-9995.1_TR49457|c0_g3_i1	.	.	.	.	.	.	.	.	.	.	.	.
Cluster-9995.0_TR49457|c0_g2	Cluster-9995.0_TR49457|c0_g2_i1	.	.	.	.	.	.	.	.	.	.	.	.
Cluster-30393.0_TR5504|c1_g1	Cluster-30393.0_TR5504|c1_g1_i1	.	.	.	.	.	.	.	.	.	.	.	.
Cluster-105324.0_TR174187|c0_g1	Cluster-105324.0_TR174187|c0_g1_i1	.	.	.	.	.	.	.	.	.	.	.	.
Cluster-112389.0_TR61157|c1_g2	Cluster-112389.0_TR61157|c1_g2_i1	.	.	.	.	.	.	.	.	.	.	.	.
Cluster-139794.0_TR19221|c0_g1	Cluster-139794.0_TR19221|c0_g1_i2	.	.	.	.	.	.	.	.	.	.	.	.
Cluster-139794.0_TR19221|c0_g1	Cluster-139794.0_TR19221|c0_g1_i1	.	.	.	.	.	.	.	.	.	.	.	.
Cluster-32238.0_TR89777|c0_g1	Cluster-32238.0_TR89777|c0_g1_i1	.	.	.	.	.	.	.	.	.	.	.	.
Cluster-126023.0_TR190771|c0_g1	Cluster-126023.0_TR190771|c0_g1_i1	.	.	.	.	.	.	.	.	.	.	.	.
Cluster-137330.1_TR43286|c1_g2	Cluster-137330.1_TR43286|c1_g2_i1	.	.	.	.	.	.	.	.	.	.	.	.
Cluster-137330.1_TR43286|c1_g1	Cluster-137330.1_TR43286|c1_g1_i1	.	.	.	.	.	.	.	.	.	.	.	.
Cluster-137330.1_TR43286|c1_g3	Cluster-137330.1_TR43286|c1_g3_i3	.	.	.	.	.	.	.	.	.	.	.	.
Cluster-137330.1_TR43286|c1_g3	Cluster-137330.1_TR43286|c1_g3_i2	.	.	Cluster-137330.1_TR43286|c1_g3_i2|m.460	1-339[+]	.	.	.	.	.	.	.	.
Cluster-121255.0_TR124485|c0_g1	Cluster-121255.0_TR124485|c0_g1_i1	.	.	.	.	.	.	.	.	.	.	.	.
Cluster-67770.0_TR13859|c0_g1	Cluster-67770.0_TR13859|c0_g1_i1	.	.	.	.	.	.	.	.	.	.	.	.
Cluster-127647.0_TR69795|c0_g1	Cluster-127647.0_TR69795|c0_g1_i1	.	.	Cluster-127647.0_TR69795|c0_g1_i1|m.461	2-307[+]	.	PF01607.22^CBM_14^Chitin binding Peritrophin-A domain^32-80^E:6.8e-10	.	.	.	.	.	GO:0008061^molecular_function^chitin binding`GO:0006030^biological_process^chitin metabolic process`GO:0005576^cellular_component^extracellular region
Cluster-155265.0_TR228732|c0_g1	Cluster-155265.0_TR228732|c0_g1_i1	.	.	.	.	.	.	.	.	.	.	.	.
Cluster-88694.0_TR2297|c0_g1	Cluster-88694.0_TR2297|c0_g1_i1	.	.	.	.	.	.	.	.	.	.	.	.
Cluster-23135.0_TR326307|c0_g1	Cluster-23135.0_TR326307|c0_g1_i1	.	.	.	.	.	.	.	.	.	.	.	.
Cluster-34589.0_TR288616|c0_g1	Cluster-34589.0_TR288616|c0_g1_i1	.	.	.	.	.	.	.	.	.	.	.	.
Cluster-38950.0_TR321151|c0_g1	Cluster-38950.0_TR321151|c0_g1_i1	.	.	.	.	.	.	.	.	.	.	.	.
Cluster-65611.0_TR20424|c2_g1	Cluster-65611.0_TR20424|c2_g1_i1	.	.	.	.	.	.	.	.	.	.	.	.
Cluster-58313.0_TR213351|c0_g2	Cluster-58313.0_TR213351|c0_g2_i1	.	.	.	.	.	.	.	.	.	.	.	.
Cluster-58313.0_TR213351|c0_g1	Cluster-58313.0_TR213351|c0_g1_i1	.	.	.	.	.	.	.	.	.	.	.	.
Cluster-57948.0_TR115188|c0_g1	Cluster-57948.0_TR115188|c0_g1_i1	.	.	.	.	.	.	.	.	.	.	.	.
Cluster-93424.0_TR32965|c6_g4	Cluster-93424.0_TR32965|c6_g4_i3	.	.	.	.	.	.	.	.	.	.	.	.
Cluster-93424.0_TR32965|c6_g4	Cluster-93424.0_TR32965|c6_g4_i2	.	.	.	.	.	.	.	.	.	.	.	.
Cluster-93424.0_TR32965|c6_g4	Cluster-93424.0_TR32965|c6_g4_i1	.	.	.	.	.	.	.	.	.	.	.	.
Cluster-93424.0_TR32965|c6_g4	Cluster-93424.0_TR32965|c6_g4_i4	.	.	.	.	.	.	.	.	.	.	.	.
Cluster-93424.0_TR32965|c6_g4	Cluster-93424.0_TR32965|c6_g4_i5	.	.	.	.	.	.	.	.	.	.	.	.
Cluster-179077.0_TR178433|c0_g1	Cluster-179077.0_TR178433|c0_g1_i1	.	.	.	.	.	.	.	.	.	.	.	.
Cluster-86765.0_TR67368|c0_g1	Cluster-86765.0_TR67368|c0_g1_i1	.	.	.	.	.	.	.	.	.	.	.	.
Cluster-34408.0_TR106636|c0_g1	Cluster-34408.0_TR106636|c0_g1_i1	.	.	.	.	.	.	.	.	.	.	.	.
Cluster-12311.0_TR61542|c10_g3	Cluster-12311.0_TR61542|c10_g3_i1	.	.	.	.	.	.	.	.	.	.	.	.
Cluster-12311.0_TR61542|c10_g1	Cluster-12311.0_TR61542|c10_g1_i1	.	.	.	.	.	.	.	.	.	.	.	.
Cluster-15386.0_TR382530|c0_g1	Cluster-15386.0_TR382530|c0_g1_i1	.	.	.	.	.	.	.	.	.	.	.	.
Cluster-10797.0_TR379494|c0_g1	Cluster-10797.0_TR379494|c0_g1_i1	.	.	.	.	.	.	.	.	.	.	.	.
Cluster-162657.0_TR45516|c1_g1	Cluster-162657.0_TR45516|c1_g1_i1	.	.	Cluster-162657.0_TR45516|c1_g1_i1|m.463	2-418[-]	.	.	.	.	.	.	.	.
Cluster-179114.1_TR27737|c4_g2	Cluster-179114.1_TR27737|c4_g2_i3	DDI2_XENTR^DDI2_XENTR^Q:347-3,H:16-146^37.4%ID^E:2e-15^RecName: Full=Protein DDI1 homolog 2;^Eukaryota; Metazoa; Chordata; Craniata; Vertebrata; Euteleostomi; Amphibia; Batrachia; Anura; Pipoidea; Pipidae; Xenopodinae; Xenopus; Silurana	.	Cluster-179114.1_TR27737|c4_g2_i3|m.464	3-449[-]	DDI2_HUMAN^DDI2_HUMAN^Q:35-149,H:16-151^36.5%ID^E:4e-18^RecName: Full=Protein DDI1 homolog 2;^Eukaryota; Metazoa; Chordata; Craniata; Vertebrata; Euteleostomi; Mammalia; Eutheria; Euarchontoglires; Primates; Haplorrhini; Catarrhini; Hominidae; Homo	PF00240.21^ubiquitin^Ubiquitin family^31-97^E:7.6e-13`PF14560.4^Ubiquitin_2^Ubiquitin-like domain^40-93^E:0.0045	.	.	ENOG410XPA0^Nuclear receptor interacting protein	KEGG:hsa:84301`KO:K11885	GO:0005737^cellular_component^cytoplasm`GO:0005654^cellular_component^nucleoplasm`GO:0004190^molecular_function^aspartic-type endopeptidase activity	GO:0005515^molecular_function^protein binding
Cluster-179114.1_TR27737|c4_g2	Cluster-179114.1_TR27737|c4_g2_i2	DDI2_XENLA^DDI2_XENLA^Q:360-172,H:16-78^42.86%ID^E:3e-12^RecName: Full=Protein DDI1 homolog 2;^Eukaryota; Metazoa; Chordata; Craniata; Vertebrata; Euteleostomi; Amphibia; Batrachia; Anura; Pipoidea; Pipidae; Xenopodinae; Xenopus; Xenopus	.	Cluster-179114.1_TR27737|c4_g2_i2|m.465	52-462[-]	DDI2_XENLA^DDI2_XENLA^Q:35-98,H:16-79^42.19%ID^E:2e-12^RecName: Full=Protein DDI1 homolog 2;^Eukaryota; Metazoa; Chordata; Craniata; Vertebrata; Euteleostomi; Amphibia; Batrachia; Anura; Pipoidea; Pipidae; Xenopodinae; Xenopus; Xenopus	PF00240.21^ubiquitin^Ubiquitin family^31-97^E:6.2e-13`PF14560.4^Ubiquitin_2^Ubiquitin-like domain^40-93^E:0.0037	.	.	.	KEGG:xla:379186`KO:K11885	GO:0004190^molecular_function^aspartic-type endopeptidase activity	GO:0005515^molecular_function^protein binding
Cluster-179114.1_TR27737|c4_g2	Cluster-179114.1_TR27737|c4_g2_i1	DDI2_XENLA^DDI2_XENLA^Q:426-100,H:16-99^32.11%ID^E:1e-12^RecName: Full=Protein DDI1 homolog 2;^Eukaryota; Metazoa; Chordata; Craniata; Vertebrata; Euteleostomi; Amphibia; Batrachia; Anura; Pipoidea; Pipidae; Xenopodinae; Xenopus; Xenopus	.	Cluster-179114.1_TR27737|c4_g2_i1|m.466	1-528[-]	DDI2_XENLA^DDI2_XENLA^Q:35-143,H:16-99^33.94%ID^E:7e-13^RecName: Full=Protein DDI1 homolog 2;^Eukaryota; Metazoa; Chordata; Craniata; Vertebrata; Euteleostomi; Amphibia; Batrachia; Anura; Pipoidea; Pipidae; Xenopodinae; Xenopus; Xenopus	PF00240.21^ubiquitin^Ubiquitin family^31-97^E:1.1e-12`PF14560.4^Ubiquitin_2^Ubiquitin-like domain^40-93^E:0.0066	.	.	.	KEGG:xla:379186`KO:K11885	GO:0004190^molecular_function^aspartic-type endopeptidase activity	GO:0005515^molecular_function^protein binding
Cluster-86066.0_TR61019|c0_g1	Cluster-86066.0_TR61019|c0_g1_i1	.	.	.	.	.	.	.	.	.	.	.	.
Cluster-80288.0_TR340672|c0_g2	Cluster-80288.0_TR340672|c0_g2_i1	.	.	.	.	.	.	.	.	.	.	.	.
Cluster-80288.0_TR340672|c0_g1	Cluster-80288.0_TR340672|c0_g1_i1	.	.	.	.	.	.	.	.	.	.	.	.
Cluster-114370.0_TR43563|c0_g1	Cluster-114370.0_TR43563|c0_g1_i1	.	.	.	.	.	.	.	.	.	.	.	.
Cluster-131685.0_TR48564|c0_g1	Cluster-131685.0_TR48564|c0_g1_i1	SAHH_METEP^SAHH_METEP^Q:198-1556,H:3-457^78.24%ID^E:0^RecName: Full=Adenosylhomocysteinase {ECO:0000255|HAMAP-Rule:MF_00563};^Bacteria; Proteobacteria; Alphaproteobacteria; Rhizobiales; Methylobacteriaceae; Methylobacterium	.	Cluster-131685.0_TR48564|c0_g1_i1|m.469	198-1556[+]	SAHH_METEP^SAHH_METEP^Q:1-453,H:3-457^78.24%ID^E:0^RecName: Full=Adenosylhomocysteinase {ECO:0000255|HAMAP-Rule:MF_00563};^Bacteria; Proteobacteria; Alphaproteobacteria; Rhizobiales; Methylobacteriaceae; Methylobacterium	PF05221.15^AdoHcyase^S-adenosyl-L-homocysteine hydrolase^4-452^E:1e-137`PF00670.19^AdoHcyase_NAD^S-adenosyl-L-homocysteine hydrolase, NAD binding domain^225-384^E:1.8e-80`PF02826.17^2-Hacid_dh_C^D-isomer specific 2-hydroxyacid dehydrogenase, NAD binding domain^245-334^E:9.1e-07`PF07991.10^IlvN^Acetohydroxy acid isomeroreductase, NADPH-binding domain^245-308^E:6.9e-06	.	.	COG0499^May play a key role in the regulation of the intracellular concentration of adenosylhomocysteine (By similarity)	KEGG:mex:Mext_4433`KO:K01251	GO:0005737^cellular_component^cytoplasm`GO:0004013^molecular_function^adenosylhomocysteinase activity`GO:0051287^molecular_function^NAD binding`GO:0006730^biological_process^one-carbon metabolic process`GO:0019510^biological_process^S-adenosylhomocysteine catabolic process	GO:0051287^molecular_function^NAD binding`GO:0055114^biological_process^oxidation-reduction process
Cluster-131685.0_TR48564|c0_g1	Cluster-131685.0_TR48564|c0_g1_i1	SAHH_METEP^SAHH_METEP^Q:198-1556,H:3-457^78.24%ID^E:0^RecName: Full=Adenosylhomocysteinase {ECO:0000255|HAMAP-Rule:MF_00563};^Bacteria; Proteobacteria; Alphaproteobacteria; Rhizobiales; Methylobacteriaceae; Methylobacterium	.	Cluster-131685.0_TR48564|c0_g1_i1|m.468	152-1555[+]	.	.	.	.	.	.	.	.
Cluster-131685.0_TR48564|c0_g1	Cluster-131685.0_TR48564|c0_g1_i1	SAHH_METEP^SAHH_METEP^Q:198-1556,H:3-457^78.24%ID^E:0^RecName: Full=Adenosylhomocysteinase {ECO:0000255|HAMAP-Rule:MF_00563};^Bacteria; Proteobacteria; Alphaproteobacteria; Rhizobiales; Methylobacteriaceae; Methylobacterium	.	Cluster-131685.0_TR48564|c0_g1_i1|m.467	3-1556[-]	.	.	.	.	.	.	.	.
Cluster-98189.1_TR23728|c5_g1	Cluster-98189.1_TR23728|c5_g1_i4	POLR_DROME^POLR_DROME^Q:125-835,H:815-1051^28.51%ID^E:2e-16^RecName: Full=Retrovirus-related Pol polyprotein from type-2 retrotransposable element R2DM;^Eukaryota; Metazoa; Ecdysozoa; Arthropoda; Hexapoda; Insecta; Pterygota; Neoptera; Endopterygota; Diptera; Brachycera; Muscomorpha; Ephydroidea; Drosophilidae; Drosophila; Sophophora	.	Cluster-98189.1_TR23728|c5_g1_i4|m.470	2-847[+]	POLR_DROME^POLR_DROME^Q:42-278,H:815-1051^30.58%ID^E:3e-20^RecName: Full=Retrovirus-related Pol polyprotein from type-2 retrotransposable element R2DM;^Eukaryota; Metazoa; Ecdysozoa; Arthropoda; Hexapoda; Insecta; Pterygota; Neoptera; Endopterygota; Diptera; Brachycera; Muscomorpha; Ephydroidea; Drosophilidae; Drosophila; Sophophora	.	.	.	.	.	GO:0004190^molecular_function^aspartic-type endopeptidase activity`GO:0004519^molecular_function^endonuclease activity`GO:0046872^molecular_function^metal ion binding`GO:0003964^molecular_function^RNA-directed DNA polymerase activity	.
Cluster-98189.0_TR23728|c5_g1	Cluster-98189.0_TR23728|c5_g1_i1	POLR_DROME^POLR_DROME^Q:125-835,H:815-1051^28.63%ID^E:4e-17^RecName: Full=Retrovirus-related Pol polyprotein from type-2 retrotransposable element R2DM;^Eukaryota; Metazoa; Ecdysozoa; Arthropoda; Hexapoda; Insecta; Pterygota; Neoptera; Endopterygota; Diptera; Brachycera; Muscomorpha; Ephydroidea; Drosophilidae; Drosophila; Sophophora	.	Cluster-98189.0_TR23728|c5_g1_i1|m.472	2-847[+]	POLR_DROME^POLR_DROME^Q:42-278,H:815-1051^30.71%ID^E:7e-21^RecName: Full=Retrovirus-related Pol polyprotein from type-2 retrotransposable element R2DM;^Eukaryota; Metazoa; Ecdysozoa; Arthropoda; Hexapoda; Insecta; Pterygota; Neoptera; Endopterygota; Diptera; Brachycera; Muscomorpha; Ephydroidea; Drosophilidae; Drosophila; Sophophora	.	.	.	.	.	GO:0004190^molecular_function^aspartic-type endopeptidase activity`GO:0004519^molecular_function^endonuclease activity`GO:0046872^molecular_function^metal ion binding`GO:0003964^molecular_function^RNA-directed DNA polymerase activity	.
Cluster-116722.0_TR122007|c0_g2	Cluster-116722.0_TR122007|c0_g2_i1	.	.	.	.	.	.	.	.	.	.	.	.
Cluster-98189.2_TR23728|c5_g1	Cluster-98189.2_TR23728|c5_g1_i6	PO21_NASVI^PO21_NASVI^Q:405-971,H:826-1015^25.39%ID^E:4e-08^RecName: Full=Retrovirus-related Pol polyprotein from type-1 retrotransposable element R2;^Eukaryota; Metazoa; Ecdysozoa; Arthropoda; Hexapoda; Insecta; Pterygota; Neoptera; Endopterygota; Hymenoptera; Apocrita; Chalcidoidea; Pteromalidae; Pteromalinae; Nasonia	.	Cluster-98189.2_TR23728|c5_g1_i6|m.476	279-986[+]	PO21_NASVI^PO21_NASVI^Q:29-231,H:805-1015^25.7%ID^E:1e-12^RecName: Full=Retrovirus-related Pol polyprotein from type-1 retrotransposable element R2;^Eukaryota; Metazoa; Ecdysozoa; Arthropoda; Hexapoda; Insecta; Pterygota; Neoptera; Endopterygota; Hymenoptera; Apocrita; Chalcidoidea; Pteromalidae; Pteromalinae; Nasonia	.	.	.	.	.	GO:0004519^molecular_function^endonuclease activity`GO:0046872^molecular_function^metal ion binding`GO:0003964^molecular_function^RNA-directed DNA polymerase activity	.
Cluster-98189.2_TR23728|c5_g1	Cluster-98189.2_TR23728|c5_g1_i5	POLR_DROME^POLR_DROME^Q:125-835,H:815-1051^28.22%ID^E:1e-16^RecName: Full=Retrovirus-related Pol polyprotein from type-2 retrotransposable element R2DM;^Eukaryota; Metazoa; Ecdysozoa; Arthropoda; Hexapoda; Insecta; Pterygota; Neoptera; Endopterygota; Diptera; Brachycera; Muscomorpha; Ephydroidea; Drosophilidae; Drosophila; Sophophora	.	Cluster-98189.2_TR23728|c5_g1_i5|m.477	2-847[+]	POLR_DROME^POLR_DROME^Q:42-278,H:815-1051^30.29%ID^E:3e-20^RecName: Full=Retrovirus-related Pol polyprotein from type-2 retrotransposable element R2DM;^Eukaryota; Metazoa; Ecdysozoa; Arthropoda; Hexapoda; Insecta; Pterygota; Neoptera; Endopterygota; Diptera; Brachycera; Muscomorpha; Ephydroidea; Drosophilidae; Drosophila; Sophophora	.	.	.	.	.	GO:0004190^molecular_function^aspartic-type endopeptidase activity`GO:0004519^molecular_function^endonuclease activity`GO:0046872^molecular_function^metal ion binding`GO:0003964^molecular_function^RNA-directed DNA polymerase activity	.
Cluster-126118.0_TR85411|c2_g4	Cluster-126118.0_TR85411|c2_g4_i1	.	.	.	.	.	.	.	.	.	.	.	.
Cluster-91171.0_TR20907|c0_g1	Cluster-91171.0_TR20907|c0_g1_i1	.	.	.	.	.	.	.	.	.	.	.	.
Cluster-28843.0_TR35206|c0_g1	Cluster-28843.0_TR35206|c0_g1_i1	.	.	.	.	.	.	.	.	.	.	.	.
Cluster-147889.0_TR95225|c0_g1	Cluster-147889.0_TR95225|c0_g1_i1	.	.	.	.	.	.	.	.	.	.	.	.
Cluster-115474.0_TR102143|c0_g1	Cluster-115474.0_TR102143|c0_g1_i1	TBA1_HOMAM^TBA1_HOMAM^Q:3-257,H:120-204^92.94%ID^E:8e-41^RecName: Full=Tubulin alpha-1 chain;^Eukaryota; Metazoa; Ecdysozoa; Arthropoda; Crustacea; Malacostraca; Eumalacostraca; Eucarida; Decapoda; Pleocyemata; Astacidea; Nephropoidea; Nephropidae; Homarus	.	.	.	.	.	.	.	.	.	GO:0005737^cellular_component^cytoplasm`GO:0005874^cellular_component^microtubule`GO:0005525^molecular_function^GTP binding`GO:0003924^molecular_function^GTPase activity`GO:0005200^molecular_function^structural constituent of cytoskeleton`GO:0007017^biological_process^microtubule-based process	.
Cluster-30764.0_TR124708|c0_g1	Cluster-30764.0_TR124708|c0_g1_i1	.	.	.	.	.	.	.	.	.	.	.	.
Cluster-81278.0_TR393809|c0_g1	Cluster-81278.0_TR393809|c0_g1_i1	.	.	Cluster-81278.0_TR393809|c0_g1_i1|m.479	1-468[-]	.	.	.	.	.	.	.	.
Cluster-134641.0_TR114595|c1_g1	Cluster-134641.0_TR114595|c1_g1_i1	.	.	.	.	.	.	.	.	.	.	.	.
Cluster-103764.0_TR94883|c0_g1	Cluster-103764.0_TR94883|c0_g1_i1	.	.	.	.	.	.	.	.	.	.	.	.
Cluster-127544.0_TR286017|c0_g2	Cluster-127544.0_TR286017|c0_g2_i1	TRXB_RICBR^TRXB_RICBR^Q:1641-727,H:5-308^67.21%ID^E:2e-139^RecName: Full=Thioredoxin reductase;^Bacteria; Proteobacteria; Alphaproteobacteria; Rickettsiales; Rickettsiaceae; Rickettsieae; Rickettsia; belli group	.	Cluster-127544.0_TR286017|c0_g2_i1|m.484	1700-2314[+]	LRP_RHIME^LRP_RHIME^Q:47-201,H:2-156^51.61%ID^E:8e-49^RecName: Full=Leucine-responsive regulatory protein;^Bacteria; Proteobacteria; Alphaproteobacteria; Rhizobiales; Rhizobiaceae; Sinorhizobium/Ensifer group; Sinorhizobium	PF13412.4^HTH_24^Winged helix-turn-helix DNA-binding^52-99^E:1.7e-16`PF13404.4^HTH_AsnC-type^AsnC-type helix-turn-helix domain^52-93^E:4.1e-16`PF01037.19^AsnC_trans_reg^Lrp/AsnC ligand binding domain^120-192^E:3.4e-19	.	.	COG1522^transcriptional regulator AsnC family	KEGG:sme:SMc01223	GO:0005622^cellular_component^intracellular`GO:0043565^molecular_function^sequence-specific DNA binding`GO:0003700^molecular_function^transcription factor activity, sequence-specific DNA binding`GO:0006351^biological_process^transcription, DNA-templated	GO:0043565^molecular_function^sequence-specific DNA binding`GO:0006355^biological_process^regulation of transcription, DNA-templated
Cluster-127544.0_TR286017|c0_g2	Cluster-127544.0_TR286017|c0_g2_i1	TRXB_RICBR^TRXB_RICBR^Q:1641-727,H:5-308^67.21%ID^E:2e-139^RecName: Full=Thioredoxin reductase;^Bacteria; Proteobacteria; Alphaproteobacteria; Rickettsiales; Rickettsiaceae; Rickettsieae; Rickettsia; belli group	.	Cluster-127544.0_TR286017|c0_g2_i1|m.483	3-659[-]	YAFC_ECOLI^YAFC_ECOLI^Q:4-195,H:6-197^35.42%ID^E:3e-29^RecName: Full=Uncharacterized HTH-type transcriptional regulator YafC;^Bacteria; Proteobacteria; Gammaproteobacteria; Enterobacterales; Enterobacteriaceae; Escherichia	PF00126.25^HTH_1^Bacterial regulatory helix-turn-helix protein, lysR family^3-62^E:1.9e-22`PF03466.18^LysR_substrate^LysR substrate binding domain^87-196^E:3e-19	.	.	ENOG410XRV0^LysR family (Transcriptional regulator	KEGG:ecj:JW0198`KEGG:eco:b0208	GO:0003677^molecular_function^DNA binding`GO:0003700^molecular_function^transcription factor activity, sequence-specific DNA binding`GO:0010212^biological_process^response to ionizing radiation`GO:0006351^biological_process^transcription, DNA-templated	GO:0003700^molecular_function^transcription factor activity, sequence-specific DNA binding`GO:0006355^biological_process^regulation of transcription, DNA-templated
Cluster-127544.0_TR286017|c0_g2	Cluster-127544.0_TR286017|c0_g2_i1	TRXB_RICBR^TRXB_RICBR^Q:1641-727,H:5-308^67.21%ID^E:2e-139^RecName: Full=Thioredoxin reductase;^Bacteria; Proteobacteria; Alphaproteobacteria; Rickettsiales; Rickettsiaceae; Rickettsieae; Rickettsia; belli group	.	Cluster-127544.0_TR286017|c0_g2_i1|m.480	229-1359[+]	.	.	.	.	.	.	.	.
Cluster-127544.0_TR286017|c0_g2	Cluster-127544.0_TR286017|c0_g2_i1	TRXB_RICBR^TRXB_RICBR^Q:1641-727,H:5-308^67.21%ID^E:2e-139^RecName: Full=Thioredoxin reductase;^Bacteria; Proteobacteria; Alphaproteobacteria; Rickettsiales; Rickettsiaceae; Rickettsieae; Rickettsia; belli group	.	Cluster-127544.0_TR286017|c0_g2_i1|m.481	688-1659[-]	TRXB_RICBR^TRXB_RICBR^Q:7-311,H:5-308^67.21%ID^E:1e-155^RecName: Full=Thioredoxin reductase;^Bacteria; Proteobacteria; Alphaproteobacteria; Rickettsiales; Rickettsiaceae; Rickettsieae; Rickettsia; belli group	PF07992.12^Pyr_redox_2^Pyridine nucleotide-disulphide oxidoreductase^8-300^E:1.7e-52`PF13738.4^Pyr_redox_3^Pyridine nucleotide-disulphide oxidoreductase^83-283^E:5.2e-16`PF00070.25^Pyr_redox^Pyridine nucleotide-disulphide oxidoreductase^150-214^E:5.2e-17	.	.	.	KEGG:rbe:RBE_0445`KO:K00384	GO:0005737^cellular_component^cytoplasm`GO:0004791^molecular_function^thioredoxin-disulfide reductase activity`GO:0019430^biological_process^removal of superoxide radicals	GO:0016491^molecular_function^oxidoreductase activity`GO:0055114^biological_process^oxidation-reduction process
Cluster-127544.0_TR286017|c0_g1	Cluster-127544.0_TR286017|c0_g1_i1	TRXB_RICBR^TRXB_RICBR^Q:4629-3715,H:5-308^67.21%ID^E:1e-132^RecName: Full=Thioredoxin reductase;^Bacteria; Proteobacteria; Alphaproteobacteria; Rickettsiales; Rickettsiaceae; Rickettsieae; Rickettsia; belli group	.	Cluster-127544.0_TR286017|c0_g1_i1|m.491	3217-4347[+]	.	.	.	.	.	.	.	.
Cluster-127544.0_TR286017|c0_g1	Cluster-127544.0_TR286017|c0_g1_i1	TRXB_RICBR^TRXB_RICBR^Q:4629-3715,H:5-308^67.21%ID^E:1e-132^RecName: Full=Thioredoxin reductase;^Bacteria; Proteobacteria; Alphaproteobacteria; Rickettsiales; Rickettsiaceae; Rickettsieae; Rickettsia; belli group	.	Cluster-127544.0_TR286017|c0_g1_i1|m.493	3676-4647[-]	TRXB_RICBR^TRXB_RICBR^Q:7-311,H:5-308^67.21%ID^E:1e-155^RecName: Full=Thioredoxin reductase;^Bacteria; Proteobacteria; Alphaproteobacteria; Rickettsiales; Rickettsiaceae; Rickettsieae; Rickettsia; belli group	PF07992.12^Pyr_redox_2^Pyridine nucleotide-disulphide oxidoreductase^8-300^E:1.7e-52`PF13738.4^Pyr_redox_3^Pyridine nucleotide-disulphide oxidoreductase^83-283^E:5.2e-16`PF00070.25^Pyr_redox^Pyridine nucleotide-disulphide oxidoreductase^150-214^E:5.2e-17	.	.	.	KEGG:rbe:RBE_0445`KO:K00384	GO:0005737^cellular_component^cytoplasm`GO:0004791^molecular_function^thioredoxin-disulfide reductase activity`GO:0019430^biological_process^removal of superoxide radicals	GO:0016491^molecular_function^oxidoreductase activity`GO:0055114^biological_process^oxidation-reduction process
Cluster-127544.0_TR286017|c0_g1	Cluster-127544.0_TR286017|c0_g1_i1	TRXB_RICBR^TRXB_RICBR^Q:4629-3715,H:5-308^67.21%ID^E:1e-132^RecName: Full=Thioredoxin reductase;^Bacteria; Proteobacteria; Alphaproteobacteria; Rickettsiales; Rickettsiaceae; Rickettsieae; Rickettsia; belli group	.	Cluster-127544.0_TR286017|c0_g1_i1|m.490	62-2224[-]	.	.	.	.	.	.	.	.
Cluster-127544.0_TR286017|c0_g1	Cluster-127544.0_TR286017|c0_g1_i1	TRXB_RICBR^TRXB_RICBR^Q:4629-3715,H:5-308^67.21%ID^E:1e-132^RecName: Full=Thioredoxin reductase;^Bacteria; Proteobacteria; Alphaproteobacteria; Rickettsiales; Rickettsiaceae; Rickettsieae; Rickettsia; belli group	.	Cluster-127544.0_TR286017|c0_g1_i1|m.497	4688-5302[+]	LRP_RHIME^LRP_RHIME^Q:47-201,H:2-156^51.61%ID^E:8e-49^RecName: Full=Leucine-responsive regulatory protein;^Bacteria; Proteobacteria; Alphaproteobacteria; Rhizobiales; Rhizobiaceae; Sinorhizobium/Ensifer group; Sinorhizobium	PF13412.4^HTH_24^Winged helix-turn-helix DNA-binding^52-99^E:1.7e-16`PF13404.4^HTH_AsnC-type^AsnC-type helix-turn-helix domain^52-93^E:4.1e-16`PF01037.19^AsnC_trans_reg^Lrp/AsnC ligand binding domain^120-192^E:3.4e-19	.	.	COG1522^transcriptional regulator AsnC family	KEGG:sme:SMc01223	GO:0005622^cellular_component^intracellular`GO:0043565^molecular_function^sequence-specific DNA binding`GO:0003700^molecular_function^transcription factor activity, sequence-specific DNA binding`GO:0006351^biological_process^transcription, DNA-templated	GO:0043565^molecular_function^sequence-specific DNA binding`GO:0006355^biological_process^regulation of transcription, DNA-templated
Cluster-127544.0_TR286017|c0_g1	Cluster-127544.0_TR286017|c0_g1_i1	TRXB_RICBR^TRXB_RICBR^Q:4629-3715,H:5-308^67.21%ID^E:1e-132^RecName: Full=Thioredoxin reductase;^Bacteria; Proteobacteria; Alphaproteobacteria; Rickettsiales; Rickettsiaceae; Rickettsieae; Rickettsia; belli group	.	Cluster-127544.0_TR286017|c0_g1_i1|m.494	2757-3647[-]	YAFC_ECOLI^YAFC_ECOLI^Q:4-287,H:6-289^32.53%ID^E:6e-31^RecName: Full=Uncharacterized HTH-type transcriptional regulator YafC;^Bacteria; Proteobacteria; Gammaproteobacteria; Enterobacterales; Enterobacteriaceae; Escherichia	PF00126.25^HTH_1^Bacterial regulatory helix-turn-helix protein, lysR family^3-62^E:3.3e-22`PF03466.18^LysR_substrate^LysR substrate binding domain^87-291^E:4.4e-34	.	.	ENOG410XRV0^LysR family (Transcriptional regulator	KEGG:ecj:JW0198`KEGG:eco:b0208	GO:0003677^molecular_function^DNA binding`GO:0003700^molecular_function^transcription factor activity, sequence-specific DNA binding`GO:0010212^biological_process^response to ionizing radiation`GO:0006351^biological_process^transcription, DNA-templated	GO:0003700^molecular_function^transcription factor activity, sequence-specific DNA binding`GO:0006355^biological_process^regulation of transcription, DNA-templated
Cluster-127544.0_TR286017|c0_g1	Cluster-127544.0_TR286017|c0_g1_i1	TRXB_RICBR^TRXB_RICBR^Q:4629-3715,H:5-308^67.21%ID^E:1e-132^RecName: Full=Thioredoxin reductase;^Bacteria; Proteobacteria; Alphaproteobacteria; Rickettsiales; Rickettsiaceae; Rickettsieae; Rickettsia; belli group	.	Cluster-127544.0_TR286017|c0_g1_i1|m.492	1355-2473[+]	YSL1_CAEEL^YSL1_CAEEL^Q:21-351,H:39-394^31.77%ID^E:1e-46^RecName: Full=Putative pyridoxal-phosphate dependent protein F13B12.4;^Eukaryota; Metazoa; Ecdysozoa; Nematoda; Chromadorea; Rhabditida; Rhabditoidea; Rhabditidae; Peloderinae; Caenorhabditis	PF00291.23^PALP^Pyridoxal-phosphate dependent enzyme^52-327^E:1.6e-44	.	.	COG0031^cysteine biosynthetic process from serine	KEGG:cel:CELE_F13B12.4	GO:0005737^cellular_component^cytoplasm`GO:0030170^molecular_function^pyridoxal phosphate binding	.
Cluster-104700.0_TR16210|c1_g1	Cluster-104700.0_TR16210|c1_g1_i1	.	.	.	.	.	.	.	.	.	.	.	.
Cluster-49250.0_TR28507|c1_g1	Cluster-49250.0_TR28507|c1_g1_i2	.	.	Cluster-49250.0_TR28507|c1_g1_i2|m.507	402-803[+]	.	.	.	ExpAA=46.64^PredHel=2^Topology=o27-49i56-78o	.	.	.	.
Cluster-49250.0_TR28507|c1_g1	Cluster-49250.0_TR28507|c1_g1_i1	.	.	.	.	.	.	.	.	.	.	.	.
Cluster-28942.0_TR257354|c0_g1	Cluster-28942.0_TR257354|c0_g1_i1	.	.	.	.	.	.	.	.	.	.	.	.
Cluster-140936.4_TR8477|c1_g3	Cluster-140936.4_TR8477|c1_g3_i5	RPAB4_MOUSE^RPAB4_MOUSE^Q:211-80,H:15-58^79.55%ID^E:2e-20^RecName: Full=DNA-directed RNA polymerases I, II, and III subunit RPABC4;^Eukaryota; Metazoa; Chordata; Craniata; Vertebrata; Euteleostomi; Mammalia; Eutheria; Euarchontoglires; Glires; Rodentia; Sciurognathi; Muroidea; Muridae; Murinae; Mus; Mus	.	.	.	.	.	.	.	COG1996^DNA-dependent RNA polymerase catalyzes the transcription of DNA into RNA using the four ribonucleoside triphosphates as substrates	KEGG:mmu:17749	GO:0005736^cellular_component^DNA-directed RNA polymerase I complex`GO:0005665^cellular_component^DNA-directed RNA polymerase II, core complex`GO:0005666^cellular_component^DNA-directed RNA polymerase III complex`GO:0005654^cellular_component^nucleoplasm`GO:0005634^cellular_component^nucleus`GO:0003677^molecular_function^DNA binding`GO:0003899^molecular_function^DNA-directed 5'-3' RNA polymerase …	.
Cluster-88337.0_TR298982|c0_g2	Cluster-88337.0_TR298982|c0_g2_i1	.	.	Cluster-88337.0_TR298982|c0_g2_i1|m.510	2-496[+]	.	.	.	.	.	.	.	.
Cluster-88337.0_TR298982|c0_g1	Cluster-88337.0_TR298982|c0_g1_i1	.	.	.	.	.	.	.	.	.	.	.	.
Cluster-172156.0_TR52568|c8_g6	Cluster-172156.0_TR52568|c8_g6_i1	.	.	.	.	.	.	.	.	.	.	.	.
Cluster-78195.0_TR259156|c0_g1	Cluster-78195.0_TR259156|c0_g1_i1	.	.	.	.	.	.	.	.	.	.	.	.
Cluster-140936.1_TR8477|c1_g3	Cluster-140936.1_TR8477|c1_g3_i2	RPAB4_MOUSE^RPAB4_MOUSE^Q:211-80,H:15-58^79.55%ID^E:2e-21^RecName: Full=DNA-directed RNA polymerases I, II, and III subunit RPABC4;^Eukaryota; Metazoa; Chordata; Craniata; Vertebrata; Euteleostomi; Mammalia; Eutheria; Euarchontoglires; Glires; Rodentia; Sciurognathi; Muroidea; Muridae; Murinae; Mus; Mus	.	.	.	.	.	.	.	COG1996^DNA-dependent RNA polymerase catalyzes the transcription of DNA into RNA using the four ribonucleoside triphosphates as substrates	KEGG:mmu:17749	GO:0005736^cellular_component^DNA-directed RNA polymerase I complex`GO:0005665^cellular_component^DNA-directed RNA polymerase II, core complex`GO:0005666^cellular_component^DNA-directed RNA polymerase III complex`GO:0005654^cellular_component^nucleoplasm`GO:0005634^cellular_component^nucleus`GO:0003677^molecular_function^DNA binding`GO:0003899^molecular_function^DNA-directed 5'-3' RNA polymerase …	.
Cluster-140936.2_TR83716|c0_g1	Cluster-140936.2_TR83716|c0_g1_i1	.	.	.	.	.	.	.	.	.	.	.	.
Cluster-140936.3_TR8477|c1_g3	Cluster-140936.3_TR8477|c1_g3_i3	RPAB4_MOUSE^RPAB4_MOUSE^Q:211-80,H:15-58^79.55%ID^E:1e-20^RecName: Full=DNA-directed RNA polymerases I, II, and III subunit RPABC4;^Eukaryota; Metazoa; Chordata; Craniata; Vertebrata; Euteleostomi; Mammalia; Eutheria; Euarchontoglires; Glires; Rodentia; Sciurognathi; Muroidea; Muridae; Murinae; Mus; Mus	.	.	.	.	.	.	.	COG1996^DNA-dependent RNA polymerase catalyzes the transcription of DNA into RNA using the four ribonucleoside triphosphates as substrates	KEGG:mmu:17749	GO:0005736^cellular_component^DNA-directed RNA polymerase I complex`GO:0005665^cellular_component^DNA-directed RNA polymerase II, core complex`GO:0005666^cellular_component^DNA-directed RNA polymerase III complex`GO:0005654^cellular_component^nucleoplasm`GO:0005634^cellular_component^nucleus`GO:0003677^molecular_function^DNA binding`GO:0003899^molecular_function^DNA-directed 5'-3' RNA polymerase …	.
Cluster-140936.3_TR8477|c1_g3	Cluster-140936.3_TR8477|c1_g3_i4	RPAB4_MOUSE^RPAB4_MOUSE^Q:253-80,H:1-58^65.52%ID^E:2e-22^RecName: Full=DNA-directed RNA polymerases I, II, and III subunit RPABC4;^Eukaryota; Metazoa; Chordata; Craniata; Vertebrata; Euteleostomi; Mammalia; Eutheria; Euarchontoglires; Glires; Rodentia; Sciurognathi; Muroidea; Muridae; Murinae; Mus; Mus	.	.	.	.	.	.	.	COG1996^DNA-dependent RNA polymerase catalyzes the transcription of DNA into RNA using the four ribonucleoside triphosphates as substrates	KEGG:mmu:17749	GO:0005736^cellular_component^DNA-directed RNA polymerase I complex`GO:0005665^cellular_component^DNA-directed RNA polymerase II, core complex`GO:0005666^cellular_component^DNA-directed RNA polymerase III complex`GO:0005654^cellular_component^nucleoplasm`GO:0005634^cellular_component^nucleus`GO:0003677^molecular_function^DNA binding`GO:0003899^molecular_function^DNA-directed 5'-3' RNA polymerase …	.
Cluster-30032.0_TR369256|c0_g1	Cluster-30032.0_TR369256|c0_g1_i1	.	.	.	.	.	.	.	.	.	.	.	.
Cluster-121379.0_TR266203|c0_g1	Cluster-121379.0_TR266203|c0_g1_i1	.	.	.	.	.	.	.	.	.	.	.	.
Cluster-131506.3_TR67798|c3_g7	Cluster-131506.3_TR67798|c3_g7_i1	.	.	.	.	.	.	.	.	.	.	.	.
Cluster-3203.0_TR148010|c0_g1	Cluster-3203.0_TR148010|c0_g1_i2	AGP1_ASCSU^AGP1_ASCSU^Q:1660-746,H:31-335^73.11%ID^E:0^RecName: Full=GTP-binding protein AGP-1;^Eukaryota; Metazoa; Ecdysozoa; Nematoda; Chromadorea; Ascaridida; Ascaridoidea; Ascarididae; Ascaris`AGP1_ASCSU^AGP1_ASCSU^Q:747-67,H:351-577^67.4%ID^E:0^RecName: Full=GTP-binding protein AGP-1;^Eukaryota; Metazoa; Ecdysozoa; Nematoda; Chromadorea; Ascaridida; Ascaridoidea; Ascarididae; Ascaris	.	Cluster-3203.0_TR148010|c0_g1_i2|m.511	725-1810[-]	AGP1_ASCSU^AGP1_ASCSU^Q:34-355,H:15-335^71.74%ID^E:1e-165^RecName: Full=GTP-binding protein AGP-1;^Eukaryota; Metazoa; Ecdysozoa; Nematoda; Chromadorea; Ascaridida; Ascaridoidea; Ascarididae; Ascaris	PF00009.25^GTP_EFTU^Elongation factor Tu GTP binding domain^159-326^E:2.5e-21	.	.	.	.	GO:0005525^molecular_function^GTP binding`GO:0003924^molecular_function^GTPase activity	.
Cluster-3203.0_TR148010|c0_g1	Cluster-3203.0_TR148010|c0_g1_i1	AGP1_ASCSU^AGP1_ASCSU^Q:1707-67,H:31-577^71.48%ID^E:0^RecName: Full=GTP-binding protein AGP-1;^Eukaryota; Metazoa; Ecdysozoa; Nematoda; Chromadorea; Ascaridida; Ascaridoidea; Ascarididae; Ascaris	.	Cluster-3203.0_TR148010|c0_g1_i1|m.513	37-1857[-]	AGP1_ASCSU^AGP1_ASCSU^Q:34-597,H:15-577^70.74%ID^E:0^RecName: Full=GTP-binding protein AGP-1;^Eukaryota; Metazoa; Ecdysozoa; Nematoda; Chromadorea; Ascaridida; Ascaridoidea; Ascarididae; Ascaris	PF00009.25^GTP_EFTU^Elongation factor Tu GTP binding domain^159-379^E:6.6e-22`PF03143.15^GTP_EFTU_D3^Elongation factor Tu C-terminal domain^488-544^E:0.0012	.	.	.	.	GO:0005525^molecular_function^GTP binding`GO:0003924^molecular_function^GTPase activity	.
Cluster-185582.0_TR8185|c0_g1	Cluster-185582.0_TR8185|c0_g1_i2	.	.	Cluster-185582.0_TR8185|c0_g1_i2|m.514	206-586[-]	.	.	.	ExpAA=35.87^PredHel=1^Topology=i2-24o	.	.	.	.
Cluster-185582.0_TR8185|c0_g1	Cluster-185582.0_TR8185|c0_g1_i4	.	.	Cluster-185582.0_TR8185|c0_g1_i4|m.515	214-627[-]	.	.	.	ExpAA=24.18^PredHel=1^Topology=i12-34o	.	.	.	.
Cluster-185582.0_TR8185|c0_g1	Cluster-185582.0_TR8185|c0_g1_i3	.	.	Cluster-185582.0_TR8185|c0_g1_i3|m.517	214-612[-]	.	.	.	.	.	.	.	.
Cluster-185582.0_TR8185|c0_g1	Cluster-185582.0_TR8185|c0_g1_i1	.	.	Cluster-185582.0_TR8185|c0_g1_i1|m.519	206-601[-]	.	.	.	ExpAA=32.73^PredHel=1^Topology=i12-34o	.	.	.	.
Cluster-153861.0_TR63731|c0_g2	Cluster-153861.0_TR63731|c0_g2_i10	.	.	Cluster-153861.0_TR63731|c0_g2_i10|m.521	155-547[+]	.	.	.	.	.	.	.	.
Cluster-153861.0_TR63731|c0_g2	Cluster-153861.0_TR63731|c0_g2_i1	.	.	Cluster-153861.0_TR63731|c0_g2_i1|m.522	155-547[+]	.	.	.	.	.	.	.	.
Cluster-153861.0_TR63731|c0_g2	Cluster-153861.0_TR63731|c0_g2_i7	.	.	Cluster-153861.0_TR63731|c0_g2_i7|m.523	1-321[+]	IF2_CLOCE^IF2_CLOCE^Q:4-107,H:353-461^41.07%ID^E:7e-06^RecName: Full=Translation initiation factor IF-2 {ECO:0000255|HAMAP-Rule:MF_00100};^Bacteria; Firmicutes; Clostridia; Clostridiales; Ruminococcaceae; Ruminiclostridium	.	.	.	COG0532^One of the essential components for the initiation of protein synthesis. Protects formylmethionyl-tRNA from spontaneous hydrolysis and promotes its binding to the 30S ribosomal subunits. Also involved in the hydrolysis of GTP during the formation of the 70S ribosomal complex (By similarity)	KEGG:cce:Ccel_0457`KO:K02519	GO:0005737^cellular_component^cytoplasm`GO:0005525^molecular_function^GTP binding`GO:0003924^molecular_function^GTPase activity`GO:0003743^molecular_function^translation initiation factor activity	.
Cluster-153861.0_TR63731|c0_g2	Cluster-153861.0_TR63731|c0_g2_i6	PLS1_HUMAN^PLS1_HUMAN^Q:473-1156,H:85-313^62.88%ID^E:4e-84^RecName: Full=Phospholipid scramblase 1;^Eukaryota; Metazoa; Chordata; Craniata; Vertebrata; Euteleostomi; Mammalia; Eutheria; Euarchontoglires; Primates; Haplorrhini; Catarrhini; Hominidae; Homo	.	Cluster-153861.0_TR63731|c0_g2_i6|m.527	101-1177[+]	PLS2_BOVIN^PLS2_BOVIN^Q:76-345,H:20-288^58.63%ID^E:4e-107^RecName: Full=Phospholipid scramblase 2;^Eukaryota; Metazoa; Chordata; Craniata; Vertebrata; Euteleostomi; Mammalia; Eutheria; Laurasiatheria; Cetartiodactyla; Ruminantia; Pecora; Bovidae; Bovinae; Bos	PF03803.13^Scramblase^Scramblase^129-346^E:9.2e-87	.	.	ENOG410XSYS^phospholipid scramblase	KEGG:bta:513193	GO:0016021^cellular_component^integral component of membrane`GO:0005886^cellular_component^plasma membrane`GO:0046872^molecular_function^metal ion binding`GO:0017128^molecular_function^phospholipid scramblase activity	.
Cluster-153861.0_TR63731|c0_g2	Cluster-153861.0_TR63731|c0_g2_i5	PLS1_HUMAN^PLS1_HUMAN^Q:527-1210,H:85-313^62.88%ID^E:7e-84^RecName: Full=Phospholipid scramblase 1;^Eukaryota; Metazoa; Chordata; Craniata; Vertebrata; Euteleostomi; Mammalia; Eutheria; Euarchontoglires; Primates; Haplorrhini; Catarrhini; Hominidae; Homo	.	Cluster-153861.0_TR63731|c0_g2_i5|m.529	155-1231[+]	PLS2_BOVIN^PLS2_BOVIN^Q:76-345,H:20-288^58.63%ID^E:4e-107^RecName: Full=Phospholipid scramblase 2;^Eukaryota; Metazoa; Chordata; Craniata; Vertebrata; Euteleostomi; Mammalia; Eutheria; Laurasiatheria; Cetartiodactyla; Ruminantia; Pecora; Bovidae; Bovinae; Bos	PF03803.13^Scramblase^Scramblase^129-346^E:9.2e-87	.	.	ENOG410XSYS^phospholipid scramblase	KEGG:bta:513193	GO:0016021^cellular_component^integral component of membrane`GO:0005886^cellular_component^plasma membrane`GO:0046872^molecular_function^metal ion binding`GO:0017128^molecular_function^phospholipid scramblase activity	.
Cluster-153861.0_TR63731|c0_g2	Cluster-153861.0_TR63731|c0_g2_i3	PLS1_HUMAN^PLS1_HUMAN^Q:707-1390,H:85-313^62.88%ID^E:2e-83^RecName: Full=Phospholipid scramblase 1;^Eukaryota; Metazoa; Chordata; Craniata; Vertebrata; Euteleostomi; Mammalia; Eutheria; Euarchontoglires; Primates; Haplorrhini; Catarrhini; Hominidae; Homo	.	Cluster-153861.0_TR63731|c0_g2_i3|m.531	491-1411[+]	PLS2_BOVIN^PLS2_BOVIN^Q:33-293,H:24-288^59.48%ID^E:6e-108^RecName: Full=Phospholipid scramblase 2;^Eukaryota; Metazoa; Chordata; Craniata; Vertebrata; Euteleostomi; Mammalia; Eutheria; Laurasiatheria; Cetartiodactyla; Ruminantia; Pecora; Bovidae; Bovinae; Bos	PF03803.13^Scramblase^Scramblase^77-294^E:5.8e-87	.	.	ENOG410XSYS^phospholipid scramblase	KEGG:bta:513193	GO:0016021^cellular_component^integral component of membrane`GO:0005886^cellular_component^plasma membrane`GO:0046872^molecular_function^metal ion binding`GO:0017128^molecular_function^phospholipid scramblase activity	.
Cluster-153861.0_TR63731|c0_g2	Cluster-153861.0_TR63731|c0_g2_i8	.	.	Cluster-153861.0_TR63731|c0_g2_i8|m.534	410-733[+]	PLS1_HUMAN^PLS1_HUMAN^Q:39-105,H:42-118^62.34%ID^E:2e-14^RecName: Full=Phospholipid scramblase 1;^Eukaryota; Metazoa; Chordata; Craniata; Vertebrata; Euteleostomi; Mammalia; Eutheria; Euarchontoglires; Primates; Haplorrhini; Catarrhini; Hominidae; Homo	PF03803.13^Scramblase^Scramblase^77-105^E:9.8e-05	.	.	ENOG410XSYS^phospholipid scramblase	KEGG:hsa:5359	GO:0005829^cellular_component^cytosol`GO:0070062^cellular_component^extracellular exosome`GO:0031012^cellular_component^extracellular matrix`GO:0005794^cellular_component^Golgi apparatus`GO:0005887^cellular_component^integral component of plasma membrane`GO:0016020^cellular_component^membrane`GO:0045121^cellular_component^membrane raft`GO:0005730^cellular_component^nucleolus`GO:0005634^cellular_c…	.
Cluster-153861.0_TR63731|c0_g2	Cluster-153861.0_TR63731|c0_g2_i9	PLS2_BOVIN^PLS2_BOVIN^Q:527-1195,H:67-290^62.95%ID^E:3e-81^RecName: Full=Phospholipid scramblase 2;^Eukaryota; Metazoa; Chordata; Craniata; Vertebrata; Euteleostomi; Mammalia; Eutheria; Laurasiatheria; Cetartiodactyla; Ruminantia; Pecora; Bovidae; Bovinae; Bos	.	Cluster-153861.0_TR63731|c0_g2_i9|m.535	155-1207[+]	PLS2_BOVIN^PLS2_BOVIN^Q:76-347,H:20-290^57.14%ID^E:7e-106^RecName: Full=Phospholipid scramblase 2;^Eukaryota; Metazoa; Chordata; Craniata; Vertebrata; Euteleostomi; Mammalia; Eutheria; Laurasiatheria; Cetartiodactyla; Ruminantia; Pecora; Bovidae; Bovinae; Bos	PF03803.13^Scramblase^Scramblase^129-346^E:3.4e-85	.	.	ENOG410XSYS^phospholipid scramblase	KEGG:bta:513193	GO:0016021^cellular_component^integral component of membrane`GO:0005886^cellular_component^plasma membrane`GO:0046872^molecular_function^metal ion binding`GO:0017128^molecular_function^phospholipid scramblase activity	.
Cluster-153861.0_TR63731|c0_g2	Cluster-153861.0_TR63731|c0_g2_i2	.	.	.	.	.	.	.	.	.	.	.	.
Cluster-153861.0_TR63731|c0_g2	Cluster-153861.0_TR63731|c0_g2_i4	.	.	.	.	.	.	.	.	.	.	.	.
Cluster-569.4278_TR49045|c5_g3	Cluster-569.4278_TR49045|c5_g3_i6	IFT57_XENTR^IFT57_XENTR^Q:1643-585,H:50-400^53.2%ID^E:7e-122^RecName: Full=Intraflagellar transport protein 57 homolog;^Eukaryota; Metazoa; Chordata; Craniata; Vertebrata; Euteleostomi; Amphibia; Batrachia; Anura; Pipoidea; Pipidae; Xenopodinae; Xenopus; Silurana	.	Cluster-569.4278_TR49045|c5_g3_i6|m.538	549-1676[-]	IFT57_XENTR^IFT57_XENTR^Q:12-364,H:50-400^53.76%ID^E:3e-134^RecName: Full=Intraflagellar transport protein 57 homolog;^Eukaryota; Metazoa; Chordata; Craniata; Vertebrata; Euteleostomi; Amphibia; Batrachia; Anura; Pipoidea; Pipidae; Xenopodinae; Xenopus; Silurana	PF10498.7^IFT57^Intra-flagellar transport protein 57^11-347^E:2.3e-131	.	.	ENOG410XT77^Intraflagellar transport 57 homolog (Chlamydomonas)	KEGG:xtr:549315`KO:K04638	GO:0005813^cellular_component^centrosome`GO:0036064^cellular_component^ciliary basal body`GO:0005929^cellular_component^cilium`GO:0005794^cellular_component^Golgi apparatus`GO:0030992^cellular_component^intraciliary transport particle B`GO:0006919^biological_process^activation of cysteine-type endopeptidase activity involved in apoptotic process`GO:0006915^biological_process^apoptotic process`GO:…	.
Cluster-569.4278_TR49045|c5_g3	Cluster-569.4278_TR49045|c5_g3_i4	IFT57_XENTR^IFT57_XENTR^Q:1734-571,H:15-400^54.06%ID^E:3e-129^RecName: Full=Intraflagellar transport protein 57 homolog;^Eukaryota; Metazoa; Chordata; Craniata; Vertebrata; Euteleostomi; Amphibia; Batrachia; Anura; Pipoidea; Pipidae; Xenopodinae; Xenopus; Silurana	.	Cluster-569.4278_TR49045|c5_g3_i4|m.539	535-1791[-]	IFT57_BOVIN^IFT57_BOVIN^Q:1-418,H:17-429^52.82%ID^E:5e-148^RecName: Full=Intraflagellar transport protein 57 homolog;^Eukaryota; Metazoa; Chordata; Craniata; Vertebrata; Euteleostomi; Mammalia; Eutheria; Laurasiatheria; Cetartiodactyla; Ruminantia; Pecora; Bovidae; Bovinae; Bos	PF10498.7^IFT57^Intra-flagellar transport protein 57^30-390^E:3.2e-144	.	.	ENOG410XT77^Intraflagellar transport 57 homolog (Chlamydomonas)	KEGG:bta:531436`KO:K04638	GO:0005930^cellular_component^axoneme`GO:0005813^cellular_component^centrosome`GO:0036064^cellular_component^ciliary basal body`GO:0005929^cellular_component^cilium`GO:0044292^cellular_component^dendrite terminus`GO:0005794^cellular_component^Golgi apparatus`GO:0030992^cellular_component^intraciliary transport particle B`GO:0032391^cellular_component^photoreceptor connecting cilium`GO:0003677^mol…	.
Cluster-569.4278_TR49045|c5_g3	Cluster-569.4278_TR49045|c5_g3_i3	IFT57_XENTR^IFT57_XENTR^Q:1747-584,H:15-400^54.06%ID^E:3e-129^RecName: Full=Intraflagellar transport protein 57 homolog;^Eukaryota; Metazoa; Chordata; Craniata; Vertebrata; Euteleostomi; Amphibia; Batrachia; Anura; Pipoidea; Pipidae; Xenopodinae; Xenopus; Silurana	.	Cluster-569.4278_TR49045|c5_g3_i3|m.540	548-1804[-]	IFT57_BOVIN^IFT57_BOVIN^Q:1-418,H:17-429^52.82%ID^E:5e-148^RecName: Full=Intraflagellar transport protein 57 homolog;^Eukaryota; Metazoa; Chordata; Craniata; Vertebrata; Euteleostomi; Mammalia; Eutheria; Laurasiatheria; Cetartiodactyla; Ruminantia; Pecora; Bovidae; Bovinae; Bos	PF10498.7^IFT57^Intra-flagellar transport protein 57^30-390^E:3.2e-144	.	.	ENOG410XT77^Intraflagellar transport 57 homolog (Chlamydomonas)	KEGG:bta:531436`KO:K04638	GO:0005930^cellular_component^axoneme`GO:0005813^cellular_component^centrosome`GO:0036064^cellular_component^ciliary basal body`GO:0005929^cellular_component^cilium`GO:0044292^cellular_component^dendrite terminus`GO:0005794^cellular_component^Golgi apparatus`GO:0030992^cellular_component^intraciliary transport particle B`GO:0032391^cellular_component^photoreceptor connecting cilium`GO:0003677^mol…	.
Cluster-569.4278_TR49045|c5_g3	Cluster-569.4278_TR49045|c5_g3_i5	IFT57_XENTR^IFT57_XENTR^Q:1625-567,H:50-400^53.2%ID^E:6e-122^RecName: Full=Intraflagellar transport protein 57 homolog;^Eukaryota; Metazoa; Chordata; Craniata; Vertebrata; Euteleostomi; Amphibia; Batrachia; Anura; Pipoidea; Pipidae; Xenopodinae; Xenopus; Silurana	.	Cluster-569.4278_TR49045|c5_g3_i5|m.541	531-1658[-]	IFT57_XENTR^IFT57_XENTR^Q:12-364,H:50-400^53.76%ID^E:3e-134^RecName: Full=Intraflagellar transport protein 57 homolog;^Eukaryota; Metazoa; Chordata; Craniata; Vertebrata; Euteleostomi; Amphibia; Batrachia; Anura; Pipoidea; Pipidae; Xenopodinae; Xenopus; Silurana	PF10498.7^IFT57^Intra-flagellar transport protein 57^11-347^E:2.3e-131	.	.	ENOG410XT77^Intraflagellar transport 57 homolog (Chlamydomonas)	KEGG:xtr:549315`KO:K04638	GO:0005813^cellular_component^centrosome`GO:0036064^cellular_component^ciliary basal body`GO:0005929^cellular_component^cilium`GO:0005794^cellular_component^Golgi apparatus`GO:0030992^cellular_component^intraciliary transport particle B`GO:0006919^biological_process^activation of cysteine-type endopeptidase activity involved in apoptotic process`GO:0006915^biological_process^apoptotic process`GO:…	.
Cluster-569.4278_TR49045|c5_g3	Cluster-569.4278_TR49045|c5_g3_i5	IFT57_XENTR^IFT57_XENTR^Q:1625-567,H:50-400^53.2%ID^E:6e-122^RecName: Full=Intraflagellar transport protein 57 homolog;^Eukaryota; Metazoa; Chordata; Craniata; Vertebrata; Euteleostomi; Amphibia; Batrachia; Anura; Pipoidea; Pipidae; Xenopodinae; Xenopus; Silurana	.	Cluster-569.4278_TR49045|c5_g3_i5|m.542	318-683[+]	.	.	.	.	.	.	.	.
Cluster-569.4278_TR49045|c5_g3	Cluster-569.4278_TR49045|c5_g3_i1	IFT57_XENTR^IFT57_XENTR^Q:1730-567,H:15-400^54.06%ID^E:3e-129^RecName: Full=Intraflagellar transport protein 57 homolog;^Eukaryota; Metazoa; Chordata; Craniata; Vertebrata; Euteleostomi; Amphibia; Batrachia; Anura; Pipoidea; Pipidae; Xenopodinae; Xenopus; Silurana	.	Cluster-569.4278_TR49045|c5_g3_i1|m.544	318-683[+]	.	.	.	.	.	.	.	.
Cluster-569.4278_TR49045|c5_g3	Cluster-569.4278_TR49045|c5_g3_i1	IFT57_XENTR^IFT57_XENTR^Q:1730-567,H:15-400^54.06%ID^E:3e-129^RecName: Full=Intraflagellar transport protein 57 homolog;^Eukaryota; Metazoa; Chordata; Craniata; Vertebrata; Euteleostomi; Amphibia; Batrachia; Anura; Pipoidea; Pipidae; Xenopodinae; Xenopus; Silurana	.	Cluster-569.4278_TR49045|c5_g3_i1|m.543	531-1787[-]	IFT57_BOVIN^IFT57_BOVIN^Q:1-418,H:17-429^52.82%ID^E:5e-148^RecName: Full=Intraflagellar transport protein 57 homolog;^Eukaryota; Metazoa; Chordata; Craniata; Vertebrata; Euteleostomi; Mammalia; Eutheria; Laurasiatheria; Cetartiodactyla; Ruminantia; Pecora; Bovidae; Bovinae; Bos	PF10498.7^IFT57^Intra-flagellar transport protein 57^30-390^E:3.2e-144	.	.	ENOG410XT77^Intraflagellar transport 57 homolog (Chlamydomonas)	KEGG:bta:531436`KO:K04638	GO:0005930^cellular_component^axoneme`GO:0005813^cellular_component^centrosome`GO:0036064^cellular_component^ciliary basal body`GO:0005929^cellular_component^cilium`GO:0044292^cellular_component^dendrite terminus`GO:0005794^cellular_component^Golgi apparatus`GO:0030992^cellular_component^intraciliary transport particle B`GO:0032391^cellular_component^photoreceptor connecting cilium`GO:0003677^mol…	.
Cluster-569.4278_TR49045|c5_g3	Cluster-569.4278_TR49045|c5_g3_i7	IFT57_XENTR^IFT57_XENTR^Q:1717-554,H:15-400^54.06%ID^E:3e-129^RecName: Full=Intraflagellar transport protein 57 homolog;^Eukaryota; Metazoa; Chordata; Craniata; Vertebrata; Euteleostomi; Amphibia; Batrachia; Anura; Pipoidea; Pipidae; Xenopodinae; Xenopus; Silurana	.	Cluster-569.4278_TR49045|c5_g3_i7|m.545	518-1774[-]	IFT57_BOVIN^IFT57_BOVIN^Q:1-418,H:17-429^52.82%ID^E:5e-148^RecName: Full=Intraflagellar transport protein 57 homolog;^Eukaryota; Metazoa; Chordata; Craniata; Vertebrata; Euteleostomi; Mammalia; Eutheria; Laurasiatheria; Cetartiodactyla; Ruminantia; Pecora; Bovidae; Bovinae; Bos	PF10498.7^IFT57^Intra-flagellar transport protein 57^30-390^E:3.2e-144	.	.	ENOG410XT77^Intraflagellar transport 57 homolog (Chlamydomonas)	KEGG:bta:531436`KO:K04638	GO:0005930^cellular_component^axoneme`GO:0005813^cellular_component^centrosome`GO:0036064^cellular_component^ciliary basal body`GO:0005929^cellular_component^cilium`GO:0044292^cellular_component^dendrite terminus`GO:0005794^cellular_component^Golgi apparatus`GO:0030992^cellular_component^intraciliary transport particle B`GO:0032391^cellular_component^photoreceptor connecting cilium`GO:0003677^mol…	.
Cluster-569.4278_TR49045|c5_g3	Cluster-569.4278_TR49045|c5_g3_i7	IFT57_XENTR^IFT57_XENTR^Q:1717-554,H:15-400^54.06%ID^E:3e-129^RecName: Full=Intraflagellar transport protein 57 homolog;^Eukaryota; Metazoa; Chordata; Craniata; Vertebrata; Euteleostomi; Amphibia; Batrachia; Anura; Pipoidea; Pipidae; Xenopodinae; Xenopus; Silurana	.	Cluster-569.4278_TR49045|c5_g3_i7|m.546	305-670[+]	.	.	.	.	.	.	.	.
Cluster-569.4278_TR49045|c5_g3	Cluster-569.4278_TR49045|c5_g3_i2	IFT57_XENTR^IFT57_XENTR^Q:1717-554,H:15-400^54.06%ID^E:2e-129^RecName: Full=Intraflagellar transport protein 57 homolog;^Eukaryota; Metazoa; Chordata; Craniata; Vertebrata; Euteleostomi; Amphibia; Batrachia; Anura; Pipoidea; Pipidae; Xenopodinae; Xenopus; Silurana	.	Cluster-569.4278_TR49045|c5_g3_i2|m.548	305-670[+]	.	.	.	.	.	.	.	.
Cluster-569.4278_TR49045|c5_g3	Cluster-569.4278_TR49045|c5_g3_i2	IFT57_XENTR^IFT57_XENTR^Q:1717-554,H:15-400^54.06%ID^E:2e-129^RecName: Full=Intraflagellar transport protein 57 homolog;^Eukaryota; Metazoa; Chordata; Craniata; Vertebrata; Euteleostomi; Amphibia; Batrachia; Anura; Pipoidea; Pipidae; Xenopodinae; Xenopus; Silurana	.	Cluster-569.4278_TR49045|c5_g3_i2|m.547	518-1774[-]	IFT57_BOVIN^IFT57_BOVIN^Q:1-418,H:17-429^52.82%ID^E:5e-148^RecName: Full=Intraflagellar transport protein 57 homolog;^Eukaryota; Metazoa; Chordata; Craniata; Vertebrata; Euteleostomi; Mammalia; Eutheria; Laurasiatheria; Cetartiodactyla; Ruminantia; Pecora; Bovidae; Bovinae; Bos	PF10498.7^IFT57^Intra-flagellar transport protein 57^30-390^E:3.2e-144	.	.	ENOG410XT77^Intraflagellar transport 57 homolog (Chlamydomonas)	KEGG:bta:531436`KO:K04638	GO:0005930^cellular_component^axoneme`GO:0005813^cellular_component^centrosome`GO:0036064^cellular_component^ciliary basal body`GO:0005929^cellular_component^cilium`GO:0044292^cellular_component^dendrite terminus`GO:0005794^cellular_component^Golgi apparatus`GO:0030992^cellular_component^intraciliary transport particle B`GO:0032391^cellular_component^photoreceptor connecting cilium`GO:0003677^mol…	.
Cluster-569.4279_TR5826|c0_g3	Cluster-569.4279_TR5826|c0_g3_i5	MIER1_MOUSE^MIER1_MOUSE^Q:2675-3076,H:226-359^59.7%ID^E:3e-46^RecName: Full=Mesoderm induction early response protein 1;^Eukaryota; Metazoa; Chordata; Craniata; Vertebrata; Euteleostomi; Mammalia; Eutheria; Euarchontoglires; Glires; Rodentia; Sciurognathi; Muroidea; Muridae; Murinae; Mus; Mus	.	Cluster-569.4279_TR5826|c0_g3_i5|m.550	3096-3581[+]	.	.	.	.	.	.	.	.
Cluster-569.4279_TR5826|c0_g3	Cluster-569.4279_TR5826|c0_g3_i5	MIER1_MOUSE^MIER1_MOUSE^Q:2675-3076,H:226-359^59.7%ID^E:3e-46^RecName: Full=Mesoderm induction early response protein 1;^Eukaryota; Metazoa; Chordata; Craniata; Vertebrata; Euteleostomi; Mammalia; Eutheria; Euarchontoglires; Glires; Rodentia; Sciurognathi; Muroidea; Muridae; Murinae; Mus; Mus	.	Cluster-569.4279_TR5826|c0_g3_i5|m.549	949-1713[+]	MIER3_MACFA^MIER3_MACFA^Q:1-50,H:28-77^62%ID^E:2e-09^RecName: Full=Mesoderm induction early response protein 3;^Eukaryota; Metazoa; Chordata; Craniata; Vertebrata; Euteleostomi; Mammalia; Eutheria; Euarchontoglires; Primates; Haplorrhini; Catarrhini; Cercopithecidae; Cercopithecinae; Macaca	PF01448.22^ELM2^ELM2 domain^197-238^E:1.2e-06	.	.	.	KEGG:mcf:101925174	GO:0005634^cellular_component^nucleus`GO:0003677^molecular_function^DNA binding`GO:0006355^biological_process^regulation of transcription, DNA-templated`GO:0006351^biological_process^transcription, DNA-templated	.
Cluster-569.4279_TR5826|c0_g3	Cluster-569.4279_TR5826|c0_g3_i3	MIER1_MOUSE^MIER1_MOUSE^Q:2675-3109,H:226-370^60%ID^E:3e-52^RecName: Full=Mesoderm induction early response protein 1;^Eukaryota; Metazoa; Chordata; Craniata; Vertebrata; Euteleostomi; Mammalia; Eutheria; Euarchontoglires; Glires; Rodentia; Sciurognathi; Muroidea; Muridae; Murinae; Mus; Mus	.	Cluster-569.4279_TR5826|c0_g3_i3|m.552	2822-3559[+]	MIER1_MOUSE^MIER1_MOUSE^Q:10-93,H:284-367^73.81%ID^E:5e-40^RecName: Full=Mesoderm induction early response protein 1;^Eukaryota; Metazoa; Chordata; Craniata; Vertebrata; Euteleostomi; Mammalia; Eutheria; Euarchontoglires; Glires; Rodentia; Sciurognathi; Muroidea; Muridae; Murinae; Mus; Mus	.	.	.	ENOG410Y9DJ^Mesoderm induction early response 1	KEGG:mmu:71148	GO:0005654^cellular_component^nucleoplasm`GO:0017053^cellular_component^transcriptional repressor complex`GO:0003677^molecular_function^DNA binding`GO:0004871^molecular_function^signal transducer activity`GO:0031937^biological_process^positive regulation of chromatin silencing`GO:0043123^biological_process^positive regulation of I-kappaB kinase/NF-kappaB signaling`GO:0006351^biological_process^tr…	.
Cluster-569.4279_TR5826|c0_g3	Cluster-569.4279_TR5826|c0_g3_i3	MIER1_MOUSE^MIER1_MOUSE^Q:2675-3109,H:226-370^60%ID^E:3e-52^RecName: Full=Mesoderm induction early response protein 1;^Eukaryota; Metazoa; Chordata; Craniata; Vertebrata; Euteleostomi; Mammalia; Eutheria; Euarchontoglires; Glires; Rodentia; Sciurognathi; Muroidea; Muridae; Murinae; Mus; Mus	.	Cluster-569.4279_TR5826|c0_g3_i3|m.551	949-1713[+]	MIER3_MACFA^MIER3_MACFA^Q:1-50,H:28-77^62%ID^E:2e-09^RecName: Full=Mesoderm induction early response protein 3;^Eukaryota; Metazoa; Chordata; Craniata; Vertebrata; Euteleostomi; Mammalia; Eutheria; Euarchontoglires; Primates; Haplorrhini; Catarrhini; Cercopithecidae; Cercopithecinae; Macaca	PF01448.22^ELM2^ELM2 domain^197-238^E:1.2e-06	.	.	.	KEGG:mcf:101925174	GO:0005634^cellular_component^nucleus`GO:0003677^molecular_function^DNA binding`GO:0006355^biological_process^regulation of transcription, DNA-templated`GO:0006351^biological_process^transcription, DNA-templated	.
Cluster-569.4279_TR5826|c0_g3	Cluster-569.4279_TR5826|c0_g3_i2	MIER1_MOUSE^MIER1_MOUSE^Q:3049-3450,H:226-359^59.7%ID^E:4e-46^RecName: Full=Mesoderm induction early response protein 1;^Eukaryota; Metazoa; Chordata; Craniata; Vertebrata; Euteleostomi; Mammalia; Eutheria; Euarchontoglires; Glires; Rodentia; Sciurognathi; Muroidea; Muridae; Murinae; Mus; Mus	.	Cluster-569.4279_TR5826|c0_g3_i2|m.553	1203-2087[+]	MIER3_MACFA^MIER3_MACFA^Q:32-90,H:19-77^62.71%ID^E:1e-13^RecName: Full=Mesoderm induction early response protein 3;^Eukaryota; Metazoa; Chordata; Craniata; Vertebrata; Euteleostomi; Mammalia; Eutheria; Euarchontoglires; Primates; Haplorrhini; Catarrhini; Cercopithecidae; Cercopithecinae; Macaca	PF01448.22^ELM2^ELM2 domain^237-278^E:1.5e-06	.	.	.	KEGG:mcf:101925174	GO:0005634^cellular_component^nucleus`GO:0003677^molecular_function^DNA binding`GO:0006355^biological_process^regulation of transcription, DNA-templated`GO:0006351^biological_process^transcription, DNA-templated	.
Cluster-569.4279_TR5826|c0_g3	Cluster-569.4279_TR5826|c0_g3_i2	MIER1_MOUSE^MIER1_MOUSE^Q:3049-3450,H:226-359^59.7%ID^E:4e-46^RecName: Full=Mesoderm induction early response protein 1;^Eukaryota; Metazoa; Chordata; Craniata; Vertebrata; Euteleostomi; Mammalia; Eutheria; Euarchontoglires; Glires; Rodentia; Sciurognathi; Muroidea; Muridae; Murinae; Mus; Mus	.	Cluster-569.4279_TR5826|c0_g3_i2|m.554	3470-3955[+]	.	.	.	.	.	.	.	.
Cluster-569.4279_TR5826|c0_g3	Cluster-569.4279_TR5826|c0_g3_i1	MIER1_MOUSE^MIER1_MOUSE^Q:3049-3483,H:226-370^60%ID^E:4e-52^RecName: Full=Mesoderm induction early response protein 1;^Eukaryota; Metazoa; Chordata; Craniata; Vertebrata; Euteleostomi; Mammalia; Eutheria; Euarchontoglires; Glires; Rodentia; Sciurognathi; Muroidea; Muridae; Murinae; Mus; Mus	.	Cluster-569.4279_TR5826|c0_g3_i1|m.555	1203-2087[+]	MIER3_MACFA^MIER3_MACFA^Q:32-90,H:19-77^62.71%ID^E:1e-13^RecName: Full=Mesoderm induction early response protein 3;^Eukaryota; Metazoa; Chordata; Craniata; Vertebrata; Euteleostomi; Mammalia; Eutheria; Euarchontoglires; Primates; Haplorrhini; Catarrhini; Cercopithecidae; Cercopithecinae; Macaca	PF01448.22^ELM2^ELM2 domain^237-278^E:1.5e-06	.	.	.	KEGG:mcf:101925174	GO:0005634^cellular_component^nucleus`GO:0003677^molecular_function^DNA binding`GO:0006355^biological_process^regulation of transcription, DNA-templated`GO:0006351^biological_process^transcription, DNA-templated	.
Cluster-569.4279_TR5826|c0_g3	Cluster-569.4279_TR5826|c0_g3_i1	MIER1_MOUSE^MIER1_MOUSE^Q:3049-3483,H:226-370^60%ID^E:4e-52^RecName: Full=Mesoderm induction early response protein 1;^Eukaryota; Metazoa; Chordata; Craniata; Vertebrata; Euteleostomi; Mammalia; Eutheria; Euarchontoglires; Glires; Rodentia; Sciurognathi; Muroidea; Muridae; Murinae; Mus; Mus	.	Cluster-569.4279_TR5826|c0_g3_i1|m.556	3196-3933[+]	MIER1_MOUSE^MIER1_MOUSE^Q:10-93,H:284-367^73.81%ID^E:5e-40^RecName: Full=Mesoderm induction early response protein 1;^Eukaryota; Metazoa; Chordata; Craniata; Vertebrata; Euteleostomi; Mammalia; Eutheria; Euarchontoglires; Glires; Rodentia; Sciurognathi; Muroidea; Muridae; Murinae; Mus; Mus	.	.	.	ENOG410Y9DJ^Mesoderm induction early response 1	KEGG:mmu:71148	GO:0005654^cellular_component^nucleoplasm`GO:0017053^cellular_component^transcriptional repressor complex`GO:0003677^molecular_function^DNA binding`GO:0004871^molecular_function^signal transducer activity`GO:0031937^biological_process^positive regulation of chromatin silencing`GO:0043123^biological_process^positive regulation of I-kappaB kinase/NF-kappaB signaling`GO:0006351^biological_process^tr…	.
Cluster-569.4279_TR5826|c0_g1	Cluster-569.4279_TR5826|c0_g1_i1	.	.	.	.	.	.	.	.	.	.	.	.
Cluster-569.4274_TR188863|c0_g1	Cluster-569.4274_TR188863|c0_g1_i1	.	.	.	.	.	.	.	.	.	.	.	.
Cluster-569.4275_TR304646|c0_g1	Cluster-569.4275_TR304646|c0_g1_i1	.	.	.	.	.	.	.	.	.	.	.	.
Cluster-569.4275_TR304646|c0_g2	Cluster-569.4275_TR304646|c0_g2_i1	.	.	.	.	.	.	.	.	.	.	.	.
Cluster-569.4276_TR71925|c0_g1	Cluster-569.4276_TR71925|c0_g1_i1	.	.	.	.	.	.	.	.	.	.	.	.
Cluster-569.4277_TR67071|c0_g1	Cluster-569.4277_TR67071|c0_g1_i1	.	.	.	.	.	.	.	.	.	.	.	.
Cluster-569.4270_TR124365|c1_g1	Cluster-569.4270_TR124365|c1_g1_i1	.	.	.	.	.	.	.	.	.	.	.	.
Cluster-569.4271_TR76407|c0_g1	Cluster-569.4271_TR76407|c0_g1_i1	.	.	.	.	.	.	.	.	.	.	.	.
Cluster-569.4272_TR564|c1_g1	Cluster-569.4272_TR564|c1_g1_i8	UBQL1_PONAB^UBQL1_PONAB^Q:29-457,H:167-309^72.03%ID^E:1e-62^RecName: Full=Ubiquilin-1;^Eukaryota; Metazoa; Chordata; Craniata; Vertebrata; Euteleostomi; Mammalia; Eutheria; Euarchontoglires; Primates; Haplorrhini; Catarrhini; Hominidae; Pongo	.	Cluster-569.4272_TR564|c1_g1_i8|m.557	2-508[+]	UBQL1_HUMAN^UBQL1_HUMAN^Q:10-152,H:167-309^72.03%ID^E:7e-68^RecName: Full=Ubiquilin-1;^Eukaryota; Metazoa; Chordata; Craniata; Vertebrata; Euteleostomi; Mammalia; Eutheria; Euarchontoglires; Primates; Haplorrhini; Catarrhini; Hominidae; Homo	.	.	.	COG5272^ubiquitin	KEGG:hsa:29979`KO:K04523	GO:0016235^cellular_component^aggresome`GO:0005776^cellular_component^autophagosome`GO:0005737^cellular_component^cytoplasm`GO:0031410^cellular_component^cytoplasmic vesicle`GO:0005783^cellular_component^endoplasmic reticulum`GO:0005654^cellular_component^nucleoplasm`GO:0048471^cellular_component^perinuclear region of cytoplasm`GO:0005886^cellular_component^plasma membrane`GO:0000502^cellular_com…	.
Cluster-569.4272_TR564|c1_g1	Cluster-569.4272_TR564|c1_g1_i7	UBQL1_HUMAN^UBQL1_HUMAN^Q:136-405,H:220-309^77.78%ID^E:6e-39^RecName: Full=Ubiquilin-1;^Eukaryota; Metazoa; Chordata; Craniata; Vertebrata; Euteleostomi; Mammalia; Eutheria; Euarchontoglires; Primates; Haplorrhini; Catarrhini; Hominidae; Homo	.	.	.	.	.	.	.	COG5272^ubiquitin	KEGG:hsa:29979`KO:K04523	GO:0016235^cellular_component^aggresome`GO:0005776^cellular_component^autophagosome`GO:0005737^cellular_component^cytoplasm`GO:0031410^cellular_component^cytoplasmic vesicle`GO:0005783^cellular_component^endoplasmic reticulum`GO:0005654^cellular_component^nucleoplasm`GO:0048471^cellular_component^perinuclear region of cytoplasm`GO:0005886^cellular_component^plasma membrane`GO:0000502^cellular_com…	.
Cluster-569.4272_TR564|c1_g1	Cluster-569.4272_TR564|c1_g1_i3	UBQL1_HUMAN^UBQL1_HUMAN^Q:136-405,H:220-309^77.78%ID^E:6e-39^RecName: Full=Ubiquilin-1;^Eukaryota; Metazoa; Chordata; Craniata; Vertebrata; Euteleostomi; Mammalia; Eutheria; Euarchontoglires; Primates; Haplorrhini; Catarrhini; Hominidae; Homo	.	.	.	.	.	.	.	COG5272^ubiquitin	KEGG:hsa:29979`KO:K04523	GO:0016235^cellular_component^aggresome`GO:0005776^cellular_component^autophagosome`GO:0005737^cellular_component^cytoplasm`GO:0031410^cellular_component^cytoplasmic vesicle`GO:0005783^cellular_component^endoplasmic reticulum`GO:0005654^cellular_component^nucleoplasm`GO:0048471^cellular_component^perinuclear region of cytoplasm`GO:0005886^cellular_component^plasma membrane`GO:0000502^cellular_com…	.
Cluster-569.4272_TR564|c1_g1	Cluster-569.4272_TR564|c1_g1_i6	UBQL1_PONAB^UBQL1_PONAB^Q:29-457,H:167-309^72.03%ID^E:1e-62^RecName: Full=Ubiquilin-1;^Eukaryota; Metazoa; Chordata; Craniata; Vertebrata; Euteleostomi; Mammalia; Eutheria; Euarchontoglires; Primates; Haplorrhini; Catarrhini; Hominidae; Pongo	.	Cluster-569.4272_TR564|c1_g1_i6|m.561	2-508[+]	UBQL1_HUMAN^UBQL1_HUMAN^Q:10-152,H:167-309^72.03%ID^E:7e-68^RecName: Full=Ubiquilin-1;^Eukaryota; Metazoa; Chordata; Craniata; Vertebrata; Euteleostomi; Mammalia; Eutheria; Euarchontoglires; Primates; Haplorrhini; Catarrhini; Hominidae; Homo	.	.	.	COG5272^ubiquitin	KEGG:hsa:29979`KO:K04523	GO:0016235^cellular_component^aggresome`GO:0005776^cellular_component^autophagosome`GO:0005737^cellular_component^cytoplasm`GO:0031410^cellular_component^cytoplasmic vesicle`GO:0005783^cellular_component^endoplasmic reticulum`GO:0005654^cellular_component^nucleoplasm`GO:0048471^cellular_component^perinuclear region of cytoplasm`GO:0005886^cellular_component^plasma membrane`GO:0000502^cellular_com…	.
Cluster-569.4272_TR564|c1_g1	Cluster-569.4272_TR564|c1_g1_i5	UBQL1_PONAB^UBQL1_PONAB^Q:29-457,H:167-309^72.03%ID^E:1e-62^RecName: Full=Ubiquilin-1;^Eukaryota; Metazoa; Chordata; Craniata; Vertebrata; Euteleostomi; Mammalia; Eutheria; Euarchontoglires; Primates; Haplorrhini; Catarrhini; Hominidae; Pongo	.	Cluster-569.4272_TR564|c1_g1_i5|m.563	2-508[+]	UBQL1_HUMAN^UBQL1_HUMAN^Q:10-152,H:167-309^72.03%ID^E:7e-68^RecName: Full=Ubiquilin-1;^Eukaryota; Metazoa; Chordata; Craniata; Vertebrata; Euteleostomi; Mammalia; Eutheria; Euarchontoglires; Primates; Haplorrhini; Catarrhini; Hominidae; Homo	.	.	.	COG5272^ubiquitin	KEGG:hsa:29979`KO:K04523	GO:0016235^cellular_component^aggresome`GO:0005776^cellular_component^autophagosome`GO:0005737^cellular_component^cytoplasm`GO:0031410^cellular_component^cytoplasmic vesicle`GO:0005783^cellular_component^endoplasmic reticulum`GO:0005654^cellular_component^nucleoplasm`GO:0048471^cellular_component^perinuclear region of cytoplasm`GO:0005886^cellular_component^plasma membrane`GO:0000502^cellular_com…	.
Cluster-569.4272_TR564|c1_g1	Cluster-569.4272_TR564|c1_g1_i2	UBQL1_HUMAN^UBQL1_HUMAN^Q:136-405,H:220-309^77.78%ID^E:6e-39^RecName: Full=Ubiquilin-1;^Eukaryota; Metazoa; Chordata; Craniata; Vertebrata; Euteleostomi; Mammalia; Eutheria; Euarchontoglires; Primates; Haplorrhini; Catarrhini; Hominidae; Homo	.	.	.	.	.	.	.	COG5272^ubiquitin	KEGG:hsa:29979`KO:K04523	GO:0016235^cellular_component^aggresome`GO:0005776^cellular_component^autophagosome`GO:0005737^cellular_component^cytoplasm`GO:0031410^cellular_component^cytoplasmic vesicle`GO:0005783^cellular_component^endoplasmic reticulum`GO:0005654^cellular_component^nucleoplasm`GO:0048471^cellular_component^perinuclear region of cytoplasm`GO:0005886^cellular_component^plasma membrane`GO:0000502^cellular_com…	.
Cluster-569.4272_TR564|c1_g1	Cluster-569.4272_TR564|c1_g1_i4	UBQL1_HUMAN^UBQL1_HUMAN^Q:29-502,H:167-325^71.07%ID^E:2e-73^RecName: Full=Ubiquilin-1;^Eukaryota; Metazoa; Chordata; Craniata; Vertebrata; Euteleostomi; Mammalia; Eutheria; Euarchontoglires; Primates; Haplorrhini; Catarrhini; Hominidae; Homo	.	Cluster-569.4272_TR564|c1_g1_i4|m.566	2-664[+]	UBQL1_RAT^UBQL1_RAT^Q:10-210,H:158-353^61.08%ID^E:3e-77^RecName: Full=Ubiquilin-1;^Eukaryota; Metazoa; Chordata; Craniata; Vertebrata; Euteleostomi; Mammalia; Eutheria; Euarchontoglires; Glires; Rodentia; Sciurognathi; Muroidea; Muridae; Murinae; Rattus	.	.	.	COG5272^ubiquitin	KEGG:rno:114590`KO:K04523	GO:0016235^cellular_component^aggresome`GO:0005776^cellular_component^autophagosome`GO:0005737^cellular_component^cytoplasm`GO:0031410^cellular_component^cytoplasmic vesicle`GO:0005783^cellular_component^endoplasmic reticulum`GO:0005634^cellular_component^nucleus`GO:0048471^cellular_component^perinuclear region of cytoplasm`GO:0005886^cellular_component^plasma membrane`GO:0000502^cellular_compone…	.
Cluster-569.4272_TR564|c1_g1	Cluster-569.4272_TR564|c1_g1_i1	UBQL1_MOUSE^UBQL1_MOUSE^Q:29-430,H:158-291^76.12%ID^E:2e-65^RecName: Full=Ubiquilin-1;^Eukaryota; Metazoa; Chordata; Craniata; Vertebrata; Euteleostomi; Mammalia; Eutheria; Euarchontoglires; Glires; Rodentia; Sciurognathi; Muroidea; Muridae; Murinae; Mus; Mus	.	Cluster-569.4272_TR564|c1_g1_i1|m.567	2-556[+]	UBQL1_MOUSE^UBQL1_MOUSE^Q:10-173,H:158-323^67.47%ID^E:4e-69^RecName: Full=Ubiquilin-1;^Eukaryota; Metazoa; Chordata; Craniata; Vertebrata; Euteleostomi; Mammalia; Eutheria; Euarchontoglires; Glires; Rodentia; Sciurognathi; Muroidea; Muridae; Murinae; Mus; Mus	.	.	.	COG5272^ubiquitin	KEGG:mmu:56085`KO:K04523	GO:0016235^cellular_component^aggresome`GO:0005776^cellular_component^autophagosome`GO:0005737^cellular_component^cytoplasm`GO:0031410^cellular_component^cytoplasmic vesicle`GO:0005783^cellular_component^endoplasmic reticulum`GO:0005654^cellular_component^nucleoplasm`GO:0048471^cellular_component^perinuclear region of cytoplasm`GO:0005886^cellular_component^plasma membrane`GO:0000502^cellular_com…	.
Cluster-569.4273_TR588|c2_g1	Cluster-569.4273_TR588|c2_g1_i1	.	.	.	.	.	.	.	.	.	.	.	.
Cluster-129551.0_TR62043|c6_g1	Cluster-129551.0_TR62043|c6_g1_i1	.	.	Cluster-129551.0_TR62043|c6_g1_i1|m.569	119-505[-]	IBP7_MOUSE^IBP7_MOUSE^Q:42-98,H:29-87^43.33%ID^E:1e-05^RecName: Full=Insulin-like growth factor-binding protein 7;^Eukaryota; Metazoa; Chordata; Craniata; Vertebrata; Euteleostomi; Mammalia; Eutheria; Euarchontoglires; Glires; Rodentia; Sciurognathi; Muroidea; Muridae; Murinae; Mus; Mus	PF00219.16^IGFBP^Insulin-like growth factor binding protein^44-97^E:3e-07	.	ExpAA=20.62^PredHel=1^Topology=i7-25o	.	KEGG:mmu:29817	GO:0070062^cellular_component^extracellular exosome`GO:0005615^cellular_component^extracellular space`GO:0007155^biological_process^cell adhesion`GO:0048839^biological_process^inner ear development`GO:0001558^biological_process^regulation of cell growth	GO:0005520^molecular_function^insulin-like growth factor binding`GO:0001558^biological_process^regulation of cell growth`GO:0005576^cellular_component^extracellular region
Cluster-53489.0_TR19420|c0_g2	Cluster-53489.0_TR19420|c0_g2_i1	.	.	.	.	.	.	.	.	.	.	.	.
Cluster-95686.0_TR359214|c0_g1	Cluster-95686.0_TR359214|c0_g1_i1	.	.	.	.	.	.	.	.	.	.	.	.
Cluster-133818.0_TR129533|c0_g1	Cluster-133818.0_TR129533|c0_g1_i1	.	.	Cluster-133818.0_TR129533|c0_g1_i1|m.570	3-3713[-]	.	.	.	.	.	.	.	.
Cluster-123409.0_TR325612|c0_g1	Cluster-123409.0_TR325612|c0_g1_i1	MCCB_HUMAN^MCCB_HUMAN^Q:311-18,H:11-112^46.08%ID^E:1e-21^RecName: Full=Methylcrotonoyl-CoA carboxylase beta chain, mitochondrial;^Eukaryota; Metazoa; Chordata; Craniata; Vertebrata; Euteleostomi; Mammalia; Eutheria; Euarchontoglires; Primates; Haplorrhini; Catarrhini; Hominidae; Homo	.	Cluster-123409.0_TR325612|c0_g1_i1|m.573	3-404[-]	MCCB_HUMAN^MCCB_HUMAN^Q:32-129,H:11-112^46.08%ID^E:1e-21^RecName: Full=Methylcrotonoyl-CoA carboxylase beta chain, mitochondrial;^Eukaryota; Metazoa; Chordata; Craniata; Vertebrata; Euteleostomi; Mammalia; Eutheria; Euarchontoglires; Primates; Haplorrhini; Catarrhini; Hominidae; Homo	.	.	.	COG4799^carboxylase	KEGG:hsa:64087`KO:K01969	GO:0002169^cellular_component^3-methylcrotonyl-CoA carboxylase complex, mitochondrial`GO:0005829^cellular_component^cytosol`GO:1905202^cellular_component^methylcrotonoyl-CoA carboxylase complex`GO:0005759^cellular_component^mitochondrial matrix`GO:0005739^cellular_component^mitochondrion`GO:0005524^molecular_function^ATP binding`GO:0004485^molecular_function^methylcrotonoyl-CoA carboxylase activi…	.
Cluster-157529.0_TR43327|c2_g1	Cluster-157529.0_TR43327|c2_g1_i1	.	.	.	.	.	.	.	.	.	.	.	.
Cluster-177917.0_TR108043|c0_g1	Cluster-177917.0_TR108043|c0_g1_i1	.	.	.	.	.	.	.	.	.	.	.	.
Cluster-94086.1_TR64249|c0_g1	Cluster-94086.1_TR64249|c0_g1_i2	.	.	.	.	.	.	.	.	.	.	.	.
Cluster-94086.0_TR64249|c0_g1	Cluster-94086.0_TR64249|c0_g1_i1	.	.	.	.	.	.	.	.	.	.	.	.
Cluster-22789.0_TR241464|c0_g1	Cluster-22789.0_TR241464|c0_g1_i1	.	.	.	.	.	.	.	.	.	.	.	.
Cluster-128008.0_TR78536|c0_g1	Cluster-128008.0_TR78536|c0_g1_i1	.	.	.	.	.	.	.	.	.	.	.	.
Cluster-70931.0_TR27807|c0_g1	Cluster-70931.0_TR27807|c0_g1_i1	.	.	.	.	.	.	.	.	.	.	.	.
Cluster-100175.0_TR141715|c0_g1	Cluster-100175.0_TR141715|c0_g1_i1	.	.	.	.	.	.	.	.	.	.	.	.
Cluster-15323.0_TR150216|c0_g1	Cluster-15323.0_TR150216|c0_g1_i1	.	.	.	.	.	.	.	.	.	.	.	.
Cluster-60797.0_TR37527|c0_g1	Cluster-60797.0_TR37527|c0_g1_i1	.	.	.	.	.	.	.	.	.	.	.	.
Cluster-147013.0_TR23715|c10_g4	Cluster-147013.0_TR23715|c10_g4_i1	.	.	.	.	.	.	.	.	.	.	.	.
Cluster-147013.0_TR23715|c10_g5	Cluster-147013.0_TR23715|c10_g5_i1	.	.	.	.	.	.	.	.	.	.	.	.
Cluster-147013.0_TR23715|c10_g3	Cluster-147013.0_TR23715|c10_g3_i1	.	.	.	.	.	.	.	.	.	.	.	.
Cluster-147013.0_TR23715|c10_g2	Cluster-147013.0_TR23715|c10_g2_i1	.	.	.	.	.	.	.	.	.	.	.	.
Cluster-98913.0_TR8326|c0_g1	Cluster-98913.0_TR8326|c0_g1_i1	.	.	.	.	.	.	.	.	.	.	.	.
Cluster-83238.0_TR25021|c2_g1	Cluster-83238.0_TR25021|c2_g1_i1	.	.	.	.	.	.	.	.	.	.	.	.
Cluster-64212.0_TR79626|c0_g1	Cluster-64212.0_TR79626|c0_g1_i1	.	.	.	.	.	.	.	.	.	.	.	.
Cluster-80282.0_TR56063|c3_g1	Cluster-80282.0_TR56063|c3_g1_i1	.	.	.	.	.	.	.	.	.	.	.	.
Cluster-157827.0_TR122225|c0_g2	Cluster-157827.0_TR122225|c0_g2_i1	.	.	.	.	.	.	.	.	.	.	.	.
Cluster-157827.0_TR122225|c0_g1	Cluster-157827.0_TR122225|c0_g1_i1	.	.	.	.	.	.	.	.	.	.	.	.
Cluster-60036.0_TR205257|c0_g1	Cluster-60036.0_TR205257|c0_g1_i1	.	.	.	.	.	.	.	.	.	.	.	.
Cluster-31410.0_TR84937|c0_g1	Cluster-31410.0_TR84937|c0_g1_i2	.	.	Cluster-31410.0_TR84937|c0_g1_i2|m.578	2-571[+]	.	.	.	.	.	.	.	.
Cluster-144842.0_TR172549|c0_g1	Cluster-144842.0_TR172549|c0_g1_i1	.	.	.	.	.	.	.	.	.	.	.	.
Cluster-161831.0_TR198073|c0_g1	Cluster-161831.0_TR198073|c0_g1_i1	.	.	.	.	.	.	.	.	.	.	.	.
Cluster-569.43967_TR122952|c1_g2	Cluster-569.43967_TR122952|c1_g2_i1	.	.	.	.	.	.	.	.	.	.	.	.
Cluster-569.43967_TR122952|c1_g1	Cluster-569.43967_TR122952|c1_g1_i1	.	.	.	.	.	.	.	.	.	.	.	.
Cluster-23680.0_TR323260|c0_g2	Cluster-23680.0_TR323260|c0_g2_i1	.	.	.	.	.	.	.	.	.	.	.	.
Cluster-23680.0_TR323260|c0_g1	Cluster-23680.0_TR323260|c0_g1_i1	.	.	.	.	.	.	.	.	.	.	.	.
Cluster-66019.0_TR244029|c0_g1	Cluster-66019.0_TR244029|c0_g1_i1	.	.	Cluster-66019.0_TR244029|c0_g1_i1|m.581	3-392[+]	.	.	.	ExpAA=43.19^PredHel=2^Topology=o5-27i40-62o	.	.	.	.
Cluster-149836.0_TR189560|c0_g1	Cluster-149836.0_TR189560|c0_g1_i1	GLO22_ECOLI^GLO22_ECOLI^Q:208-837,H:1-210^50.95%ID^E:1e-80^RecName: Full=Hydroxyacylglutathione hydrolase GloC {ECO:0000305|PubMed:25670698};^Bacteria; Proteobacteria; Gammaproteobacteria; Enterobacterales; Enterobacteriaceae; Escherichia	.	Cluster-149836.0_TR189560|c0_g1_i1|m.583	205-861[+]	GLO22_ECOLI^GLO22_ECOLI^Q:2-211,H:1-210^50.95%ID^E:4e-82^RecName: Full=Hydroxyacylglutathione hydrolase GloC {ECO:0000305|PubMed:25670698};^Bacteria; Proteobacteria; Gammaproteobacteria; Enterobacterales; Enterobacteriaceae; Escherichia	PF00753.25^Lactamase_B^Metallo-beta-lactamase superfamily^10-175^E:4.7e-25	.	.	COG0491^Beta-lactamase domain protein	KEGG:ecj:JW0910`KEGG:eco:b0927	GO:0005829^cellular_component^cytosol`GO:0004416^molecular_function^hydroxyacylglutathione hydrolase activity`GO:0046872^molecular_function^metal ion binding`GO:0019243^biological_process^methylglyoxal catabolic process to D-lactate via S-lactoyl-glutathione`GO:0009636^biological_process^response to toxic substance	.
Cluster-50261.0_TR30474|c0_g1	Cluster-50261.0_TR30474|c0_g1_i1	.	.	.	.	.	.	.	.	.	.	.	.
Cluster-174883.0_TR59184|c0_g2	Cluster-174883.0_TR59184|c0_g2_i1	.	.	.	.	.	.	.	.	.	.	.	.
Cluster-174883.0_TR59184|c0_g3	Cluster-174883.0_TR59184|c0_g3_i1	.	.	.	.	.	.	.	.	.	.	.	.
Cluster-174883.0_TR59184|c0_g1	Cluster-174883.0_TR59184|c0_g1_i1	.	.	.	.	.	.	.	.	.	.	.	.
Cluster-69653.0_TR312145|c0_g1	Cluster-69653.0_TR312145|c0_g1_i1	.	.	.	.	.	.	.	.	.	.	.	.
Cluster-124512.0_TR26043|c4_g1	Cluster-124512.0_TR26043|c4_g1_i1	.	.	.	.	.	.	.	.	.	.	.	.
Cluster-61392.0_TR61308|c1_g2	Cluster-61392.0_TR61308|c1_g2_i1	.	.	.	.	.	.	.	.	.	.	.	.
Cluster-61392.0_TR61308|c1_g1	Cluster-61392.0_TR61308|c1_g1_i1	.	.	.	.	.	.	.	.	.	.	.	.
Cluster-61392.0_TR61308|c1_g3	Cluster-61392.0_TR61308|c1_g3_i1	.	.	.	.	.	.	.	.	.	.	.	.
Cluster-150472.0_TR185960|c0_g1	Cluster-150472.0_TR185960|c0_g1_i1	.	.	.	.	.	.	.	.	.	.	.	.
Cluster-132062.0_TR84990|c0_g1	Cluster-132062.0_TR84990|c0_g1_i1	.	.	.	.	.	.	.	.	.	.	.	.
Cluster-63474.0_TR13160|c1_g1	Cluster-63474.0_TR13160|c1_g1_i1	.	.	.	.	.	.	.	.	.	.	.	.
Cluster-123742.0_TR45697|c3_g7	Cluster-123742.0_TR45697|c3_g7_i1	.	.	.	.	.	.	.	.	.	.	.	.
Cluster-569.44818_TR135981|c0_g1	Cluster-569.44818_TR135981|c0_g1_i1	.	.	.	.	.	.	.	.	.	.	.	.
Cluster-152758.0_TR8521|c0_g1	Cluster-152758.0_TR8521|c0_g1_i1	.	.	.	.	.	.	.	.	.	.	.	.
Cluster-150473.0_TR15215|c0_g1	Cluster-150473.0_TR15215|c0_g1_i1	.	.	.	.	.	.	.	.	.	.	.	.
Cluster-99321.0_TR78451|c3_g1	Cluster-99321.0_TR78451|c3_g1_i1	.	.	.	.	.	.	.	.	.	.	.	.
Cluster-68885.0_TR379388|c0_g1	Cluster-68885.0_TR379388|c0_g1_i1	.	.	.	.	.	.	.	.	.	.	.	.
Cluster-147948.0_TR12254|c7_g13	Cluster-147948.0_TR12254|c7_g13_i1	.	.	.	.	.	.	.	.	.	.	.	.
Cluster-63755.0_TR352130|c0_g1	Cluster-63755.0_TR352130|c0_g1_i1	.	.	.	.	.	.	.	.	.	.	.	.
Cluster-186037.0_TR74712|c6_g2	Cluster-186037.0_TR74712|c6_g2_i5	ZFP39_MOUSE^ZFP39_MOUSE^Q:72-344,H:421-511^50.55%ID^E:1e-14^RecName: Full=Zinc finger protein 39;^Eukaryota; Metazoa; Chordata; Craniata; Vertebrata; Euteleostomi; Mammalia; Eutheria; Euarchontoglires; Glires; Rodentia; Sciurognathi; Muroidea; Muridae; Murinae; Mus; Mus`ZFP39_MOUSE^ZFP39_MOUSE^Q:72-353,H:449-542^47.87%ID^E:6e-14^RecName: Full=Zinc finger protein 39;^Eukaryota; Metazoa; Chordata; …	.	Cluster-186037.0_TR74712|c6_g2_i5|m.595	3-353[+]	ZFP39_MOUSE^ZFP39_MOUSE^Q:24-114,H:421-511^50.55%ID^E:2e-20^RecName: Full=Zinc finger protein 39;^Eukaryota; Metazoa; Chordata; Craniata; Vertebrata; Euteleostomi; Mammalia; Eutheria; Euarchontoglires; Glires; Rodentia; Sciurognathi; Muroidea; Muridae; Murinae; Mus; Mus`ZFP39_MOUSE^ZFP39_MOUSE^Q:33-117,H:458-542^50.59%ID^E:1e-18^RecName: Full=Zinc finger protein 39;^Eukaryota; Metazoa; Chordata; …	PF13912.4^zf-C2H2_6^C2H2-type zinc finger^40-51^E:0.11`PF12874.5^zf-met^Zinc-finger of C2H2 type^96-114^E:0.0092	.	.	COG5048^Zinc finger protein	KEGG:mmu:22698`KO:K09228	GO:0005634^cellular_component^nucleus`GO:0046872^molecular_function^metal ion binding`GO:0000977^molecular_function^RNA polymerase II regulatory region sequence-specific DNA binding`GO:0003700^molecular_function^transcription factor activity, sequence-specific DNA binding`GO:0030154^biological_process^cell differentiation`GO:0007275^biological_process^multicellular organism development`GO:0006355…	.
Cluster-186037.0_TR74712|c6_g2	Cluster-186037.0_TR74712|c6_g2_i2	ZN525_HUMAN^ZN525_HUMAN^Q:66-227,H:55-108^40.74%ID^E:3e-08^RecName: Full=Zinc finger protein 525;^Eukaryota; Metazoa; Chordata; Craniata; Vertebrata; Euteleostomi; Mammalia; Eutheria; Euarchontoglires; Primates; Haplorrhini; Catarrhini; Hominidae; Homo	.	.	.	.	.	.	.	COG5048^Zinc finger protein	.	GO:0005634^cellular_component^nucleus`GO:0003677^molecular_function^DNA binding`GO:0046872^molecular_function^metal ion binding`GO:0006355^biological_process^regulation of transcription, DNA-templated`GO:0006351^biological_process^transcription, DNA-templated	.
Cluster-6072.0_TR29039|c0_g1	Cluster-6072.0_TR29039|c0_g1_i1	RL39_SPOFR^RL39_SPOFR^Q:30-182,H:1-51^94.12%ID^E:5e-26^RecName: Full=60S ribosomal protein L39;^Eukaryota; Metazoa; Ecdysozoa; Arthropoda; Hexapoda; Insecta; Pterygota; Neoptera; Endopterygota; Lepidoptera; Glossata; Ditrysia; Noctuoidea; Noctuidae; Amphipyrinae; Spodoptera	.	.	.	.	.	.	.	.	.	GO:0005840^cellular_component^ribosome`GO:0003735^molecular_function^structural constituent of ribosome`GO:0006412^biological_process^translation	.
Cluster-114529.1_TR27070|c1_g1	Cluster-114529.1_TR27070|c1_g1_i2	.	.	Cluster-114529.1_TR27070|c1_g1_i2|m.596	472-783[-]	.	.	.	.	.	.	.	.
Cluster-114529.1_TR27070|c1_g1	Cluster-114529.1_TR27070|c1_g1_i1	.	.	.	.	.	.	.	.	.	.	.	.
Cluster-114529.0_TR27070|c1_g1	Cluster-114529.0_TR27070|c1_g1_i4	.	.	.	.	.	.	.	.	.	.	.	.
Cluster-114529.0_TR27070|c1_g1	Cluster-114529.0_TR27070|c1_g1_i3	.	.	Cluster-114529.0_TR27070|c1_g1_i3|m.597	476-787[-]	.	.	.	.	.	.	.	.
Cluster-50634.0_TR300016|c0_g1	Cluster-50634.0_TR300016|c0_g1_i1	.	.	.	.	.	.	.	.	.	.	.	.
Cluster-36826.0_TR242171|c0_g1	Cluster-36826.0_TR242171|c0_g1_i1	.	.	.	.	.	.	.	.	.	.	.	.
Cluster-86212.0_TR355932|c0_g1	Cluster-86212.0_TR355932|c0_g1_i1	.	.	.	.	.	.	.	.	.	.	.	.
Cluster-145414.0_TR8082|c3_g13	Cluster-145414.0_TR8082|c3_g13_i1	.	.	.	.	.	.	.	.	.	.	.	.
Cluster-145414.0_TR8082|c3_g8	Cluster-145414.0_TR8082|c3_g8_i1	.	.	.	.	.	.	.	.	.	.	.	.
Cluster-72118.0_TR325809|c0_g1	Cluster-72118.0_TR325809|c0_g1_i1	.	.	.	.	.	.	.	.	.	.	.	.
Cluster-132493.0_TR7055|c3_g1	Cluster-132493.0_TR7055|c3_g1_i3	.	.	.	.	.	.	.	.	.	.	.	.
Cluster-132493.0_TR7055|c3_g1	Cluster-132493.0_TR7055|c3_g1_i2	.	.	.	.	.	.	.	.	.	.	.	.
Cluster-132493.0_TR7055|c3_g1	Cluster-132493.0_TR7055|c3_g1_i1	.	.	.	.	.	.	.	.	.	.	.	.
Cluster-160998.0_TR57190|c1_g1	Cluster-160998.0_TR57190|c1_g1_i2	.	.	Cluster-160998.0_TR57190|c1_g1_i2|m.599	446-853[+]	.	.	.	.	.	.	.	.
Cluster-45776.0_TR38853|c1_g2	Cluster-45776.0_TR38853|c1_g2_i2	.	.	.	.	.	.	.	.	.	.	.	.
Cluster-45776.0_TR38853|c1_g2	Cluster-45776.0_TR38853|c1_g2_i1	.	.	.	.	.	.	.	.	.	.	.	.
Cluster-115673.0_TR42181|c1_g1	Cluster-115673.0_TR42181|c1_g1_i1	.	.	Cluster-115673.0_TR42181|c1_g1_i1|m.600	642-1202[-]	.	.	.	.	.	.	.	.
Cluster-80812.0_TR116234|c0_g1	Cluster-80812.0_TR116234|c0_g1_i1	.	.	.	.	.	.	.	.	.	.	.	.
Cluster-122938.0_TR55779|c9_g1	Cluster-122938.0_TR55779|c9_g1_i2	.	.	.	.	.	.	.	.	.	.	.	.
Cluster-122938.0_TR55779|c9_g1	Cluster-122938.0_TR55779|c9_g1_i1	.	.	Cluster-122938.0_TR55779|c9_g1_i1|m.601	3-374[+]	.	.	.	ExpAA=20.57^PredHel=1^Topology=o15-37i	.	.	.	.
Cluster-86371.0_TR33557|c0_g1	Cluster-86371.0_TR33557|c0_g1_i1	.	.	.	.	.	.	.	.	.	.	.	.
Cluster-133499.0_TR72622|c0_g1	Cluster-133499.0_TR72622|c0_g1_i7	.	.	.	.	.	.	.	.	.	.	.	.
Cluster-133499.0_TR72622|c0_g1	Cluster-133499.0_TR72622|c0_g1_i5	.	.	.	.	.	.	.	.	.	.	.	.
Cluster-133499.0_TR72622|c0_g1	Cluster-133499.0_TR72622|c0_g1_i2	.	.	.	.	.	.	.	.	.	.	.	.
Cluster-133499.0_TR72622|c0_g1	Cluster-133499.0_TR72622|c0_g1_i6	.	.	.	.	.	.	.	.	.	.	.	.
Cluster-133499.0_TR72622|c0_g1	Cluster-133499.0_TR72622|c0_g1_i1	.	.	.	.	.	.	.	.	.	.	.	.
Cluster-133499.0_TR72622|c0_g1	Cluster-133499.0_TR72622|c0_g1_i4	.	.	.	.	.	.	.	.	.	.	.	.
Cluster-133499.0_TR72622|c0_g1	Cluster-133499.0_TR72622|c0_g1_i3	.	.	.	.	.	.	.	.	.	.	.	.
Cluster-133499.0_TR72622|c0_g1	Cluster-133499.0_TR72622|c0_g1_i8	.	.	.	.	.	.	.	.	.	.	.	.
Cluster-142025.0_TR60985|c0_g2	Cluster-142025.0_TR60985|c0_g2_i1	.	.	.	.	.	.	.	.	.	.	.	.
Cluster-16019.0_TR74982|c0_g1	Cluster-16019.0_TR74982|c0_g1_i1	.	.	.	.	.	.	.	.	.	.	.	.
Cluster-118662.0_TR1257|c2_g1	Cluster-118662.0_TR1257|c2_g1_i4	DYHC_YEAST^DYHC_YEAST^Q:4664-3669,H:2998-3324^20%ID^E:6e-06^RecName: Full=Dynein heavy chain, cytoplasmic;^Eukaryota; Fungi; Dikarya; Ascomycota; Saccharomycotina; Saccharomycetes; Saccharomycetales; Saccharomycetaceae; Saccharomyces	.	Cluster-118662.0_TR1257|c2_g1_i4|m.627	3-7115[-]	DYHC1_RAT^DYHC1_RAT^Q:826-1516,H:3181-3890^20.77%ID^E:1e-17^RecName: Full=Cytoplasmic dynein 1 heavy chain 1;^Eukaryota; Metazoa; Chordata; Craniata; Vertebrata; Euteleostomi; Mammalia; Eutheria; Euarchontoglires; Glires; Rodentia; Sciurognathi; Muroidea; Muridae; Murinae; Rattus	.	.	.	COG5245^heavy chain	KEGG:rno:29489`KO:K10413	GO:0005737^cellular_component^cytoplasm`GO:0030286^cellular_component^dynein complex`GO:0005874^cellular_component^microtubule`GO:0005524^molecular_function^ATP binding`GO:0016887^molecular_function^ATPase activity`GO:0003777^molecular_function^microtubule motor activity`GO:0007018^biological_process^microtubule-based movement`GO:0006810^biological_process^transport	.
Cluster-118662.0_TR1257|c2_g1	Cluster-118662.0_TR1257|c2_g1_i3	.	.	Cluster-118662.0_TR1257|c2_g1_i3|m.631	2-2893[-]	DYHC1_MOUSE^DYHC1_MOUSE^Q:13-377,H:2331-2711^25.06%ID^E:7e-06^RecName: Full=Cytoplasmic dynein 1 heavy chain 1;^Eukaryota; Metazoa; Chordata; Craniata; Vertebrata; Euteleostomi; Mammalia; Eutheria; Euarchontoglires; Glires; Rodentia; Sciurognathi; Muroidea; Muridae; Murinae; Mus; Mus	.	.	.	COG5245^heavy chain	KEGG:mmu:13424`KO:K10413	GO:0005813^cellular_component^centrosome`GO:0005737^cellular_component^cytoplasm`GO:0005868^cellular_component^cytoplasmic dynein complex`GO:0070062^cellular_component^extracellular exosome`GO:0031012^cellular_component^extracellular matrix`GO:0030175^cellular_component^filopodium`GO:0016020^cellular_component^membrane`GO:0005874^cellular_component^microtubule`GO:0005524^molecular_function^ATP bi…	.
Cluster-118662.0_TR1257|c2_g1	Cluster-118662.0_TR1257|c2_g1_i6	.	.	Cluster-118662.0_TR1257|c2_g1_i6|m.633	20-2875[-]	DYHC1_MOUSE^DYHC1_MOUSE^Q:13-377,H:2331-2711^25.06%ID^E:6e-06^RecName: Full=Cytoplasmic dynein 1 heavy chain 1;^Eukaryota; Metazoa; Chordata; Craniata; Vertebrata; Euteleostomi; Mammalia; Eutheria; Euarchontoglires; Glires; Rodentia; Sciurognathi; Muroidea; Muridae; Murinae; Mus; Mus	.	.	.	COG5245^heavy chain	KEGG:mmu:13424`KO:K10413	GO:0005813^cellular_component^centrosome`GO:0005737^cellular_component^cytoplasm`GO:0005868^cellular_component^cytoplasmic dynein complex`GO:0070062^cellular_component^extracellular exosome`GO:0031012^cellular_component^extracellular matrix`GO:0030175^cellular_component^filopodium`GO:0016020^cellular_component^membrane`GO:0005874^cellular_component^microtubule`GO:0005524^molecular_function^ATP bi…	.
Cluster-118662.0_TR1257|c2_g1	Cluster-118662.0_TR1257|c2_g1_i5	DYHC_YEAST^DYHC_YEAST^Q:4667-3672,H:2998-3324^20%ID^E:6e-06^RecName: Full=Dynein heavy chain, cytoplasmic;^Eukaryota; Fungi; Dikarya; Ascomycota; Saccharomycotina; Saccharomycetes; Saccharomycetales; Saccharomycetaceae; Saccharomyces	.	Cluster-118662.0_TR1257|c2_g1_i5|m.635	3-7118[-]	DYHC1_RAT^DYHC1_RAT^Q:826-1517,H:3181-3890^20.74%ID^E:1e-17^RecName: Full=Cytoplasmic dynein 1 heavy chain 1;^Eukaryota; Metazoa; Chordata; Craniata; Vertebrata; Euteleostomi; Mammalia; Eutheria; Euarchontoglires; Glires; Rodentia; Sciurognathi; Muroidea; Muridae; Murinae; Rattus	.	.	.	COG5245^heavy chain	KEGG:rno:29489`KO:K10413	GO:0005737^cellular_component^cytoplasm`GO:0030286^cellular_component^dynein complex`GO:0005874^cellular_component^microtubule`GO:0005524^molecular_function^ATP binding`GO:0016887^molecular_function^ATPase activity`GO:0003777^molecular_function^microtubule motor activity`GO:0007018^biological_process^microtubule-based movement`GO:0006810^biological_process^transport	.
Cluster-118662.0_TR1257|c2_g1	Cluster-118662.0_TR1257|c2_g1_i2	DYH1A_CHLRE^DYH1A_CHLRE^Q:4256-3672,H:3300-3495^23.35%ID^E:2e-06^RecName: Full=Dynein-1-alpha heavy chain, flagellar inner arm I1 complex;^Eukaryota; Viridiplantae; Chlorophyta; Chlorophyceae; Chlamydomonadales; Chlamydomonadaceae; Chlamydomonas	.	Cluster-118662.0_TR1257|c2_g1_i2|m.639	3-4067[-]	DYH2_MOUSE^DYH2_MOUSE^Q:6-490,H:3215-3716^20.92%ID^E:1e-08^RecName: Full=Dynein heavy chain 2, axonemal;^Eukaryota; Metazoa; Chordata; Craniata; Vertebrata; Euteleostomi; Mammalia; Eutheria; Euarchontoglires; Glires; Rodentia; Sciurognathi; Muroidea; Muridae; Murinae; Mus; Mus	PF03028.13^Dynein_heavy^Dynein heavy chain and region D6 of dynein motor^610-1286^E:1e-14	.	.	COG5245^heavy chain	.	GO:0005737^cellular_component^cytoplasm`GO:0036156^cellular_component^inner dynein arm`GO:0005874^cellular_component^microtubule`GO:0031514^cellular_component^motile cilium`GO:0005524^molecular_function^ATP binding`GO:0016887^molecular_function^ATPase activity`GO:0003777^molecular_function^microtubule motor activity`GO:0007018^biological_process^microtubule-based movement	GO:0003777^molecular_function^microtubule motor activity`GO:0007018^biological_process^microtubule-based movement`GO:0030286^cellular_component^dynein complex
Cluster-118662.0_TR1257|c2_g1	Cluster-118662.0_TR1257|c2_g1_i1	DYH1A_CHLRE^DYH1A_CHLRE^Q:4253-3669,H:3300-3495^23.35%ID^E:2e-06^RecName: Full=Dynein-1-alpha heavy chain, flagellar inner arm I1 complex;^Eukaryota; Viridiplantae; Chlorophyta; Chlorophyceae; Chlamydomonadales; Chlamydomonadaceae; Chlamydomonas	.	Cluster-118662.0_TR1257|c2_g1_i1|m.642	3-4064[-]	DYH2_MOUSE^DYH2_MOUSE^Q:6-489,H:3215-3716^21.29%ID^E:2e-08^RecName: Full=Dynein heavy chain 2, axonemal;^Eukaryota; Metazoa; Chordata; Craniata; Vertebrata; Euteleostomi; Mammalia; Eutheria; Euarchontoglires; Glires; Rodentia; Sciurognathi; Muroidea; Muridae; Murinae; Mus; Mus	PF03028.13^Dynein_heavy^Dynein heavy chain and region D6 of dynein motor^609-1285^E:1e-14	.	.	COG5245^heavy chain	.	GO:0005737^cellular_component^cytoplasm`GO:0036156^cellular_component^inner dynein arm`GO:0005874^cellular_component^microtubule`GO:0031514^cellular_component^motile cilium`GO:0005524^molecular_function^ATP binding`GO:0016887^molecular_function^ATPase activity`GO:0003777^molecular_function^microtubule motor activity`GO:0007018^biological_process^microtubule-based movement	GO:0003777^molecular_function^microtubule motor activity`GO:0007018^biological_process^microtubule-based movement`GO:0030286^cellular_component^dynein complex
Cluster-169892.0_TR95359|c0_g2	Cluster-169892.0_TR95359|c0_g2_i1	.	.	Cluster-169892.0_TR95359|c0_g2_i1|m.646	1-333[-]	.	.	.	.	.	.	.	.
Cluster-169892.0_TR95359|c0_g1	Cluster-169892.0_TR95359|c0_g1_i1	.	.	Cluster-169892.0_TR95359|c0_g1_i1|m.650	1-342[-]	.	.	.	.	.	.	.	.
Cluster-79775.0_TR105295|c0_g2	Cluster-79775.0_TR105295|c0_g2_i1	.	.	.	.	.	.	.	.	.	.	.	.
Cluster-79775.0_TR105295|c0_g1	Cluster-79775.0_TR105295|c0_g1_i1	.	.	.	.	.	.	.	.	.	.	.	.
Cluster-137588.0_TR172628|c0_g1	Cluster-137588.0_TR172628|c0_g1_i1	.	.	.	.	.	.	.	.	.	.	.	.
Cluster-37262.0_TR68932|c0_g1	Cluster-37262.0_TR68932|c0_g1_i1	.	.	.	.	.	.	.	.	.	.	.	.
Cluster-569.31156_TR235588|c0_g1	Cluster-569.31156_TR235588|c0_g1_i1	.	.	.	.	.	.	.	.	.	.	.	.
Cluster-57946.0_TR90598|c0_g1	Cluster-57946.0_TR90598|c0_g1_i1	.	.	.	.	.	.	.	.	.	.	.	.
Cluster-149896.0_TR350735|c0_g1	Cluster-149896.0_TR350735|c0_g1_i1	.	.	.	.	.	.	.	.	.	.	.	.
Cluster-153883.0_TR40431|c0_g2	Cluster-153883.0_TR40431|c0_g2_i1	.	.	.	.	.	.	.	.	.	.	.	.
Cluster-153883.0_TR40431|c0_g1	Cluster-153883.0_TR40431|c0_g1_i1	.	.	.	.	.	.	.	.	.	.	.	.
Cluster-90708.0_TR148605|c0_g1	Cluster-90708.0_TR148605|c0_g1_i1	.	.	.	.	.	.	.	.	.	.	.	.
Cluster-79454.0_TR55936|c7_g3	Cluster-79454.0_TR55936|c7_g3_i1	.	.	.	.	.	.	.	.	.	.	.	.
Cluster-79454.0_TR55936|c7_g3	Cluster-79454.0_TR55936|c7_g3_i2	.	.	.	.	.	.	.	.	.	.	.	.
Cluster-79454.0_TR55936|c7_g2	Cluster-79454.0_TR55936|c7_g2_i1	.	.	.	.	.	.	.	.	.	.	.	.
Cluster-56362.0_TR35896|c0_g1	Cluster-56362.0_TR35896|c0_g1_i1	.	.	.	.	.	.	.	.	.	.	.	.
Cluster-569.18971_TR51351|c0_g1	Cluster-569.18971_TR51351|c0_g1_i1	.	.	Cluster-569.18971_TR51351|c0_g1_i1|m.655	153-467[-]	.	.	.	.	.	.	.	.
Cluster-95981.0_TR108027|c0_g1	Cluster-95981.0_TR108027|c0_g1_i1	.	.	.	.	.	.	.	.	.	.	.	.
Cluster-104711.0_TR27230|c0_g1	Cluster-104711.0_TR27230|c0_g1_i2	.	.	.	.	.	.	.	.	.	.	.	.
Cluster-104711.0_TR27230|c0_g1	Cluster-104711.0_TR27230|c0_g1_i1	.	.	.	.	.	.	.	.	.	.	.	.
Cluster-159306.0_TR71405|c0_g1	Cluster-159306.0_TR71405|c0_g1_i1	.	.	.	.	.	.	.	.	.	.	.	.
Cluster-41171.0_TR44444|c1_g1	Cluster-41171.0_TR44444|c1_g1_i1	.	.	.	.	.	.	.	.	.	.	.	.
Cluster-36521.0_TR82307|c0_g1	Cluster-36521.0_TR82307|c0_g1_i2	.	.	.	.	.	.	.	.	.	.	.	.
Cluster-36521.0_TR82307|c0_g1	Cluster-36521.0_TR82307|c0_g1_i1	.	.	.	.	.	.	.	.	.	.	.	.
Cluster-23701.0_TR350833|c0_g1	Cluster-23701.0_TR350833|c0_g1_i1	.	.	Cluster-23701.0_TR350833|c0_g1_i1|m.659	215-556[-]	.	.	.	ExpAA=37.42^PredHel=2^Topology=i13-35o87-109i	.	.	.	.
Cluster-90689.0_TR78743|c0_g1	Cluster-90689.0_TR78743|c0_g1_i1	.	.	Cluster-90689.0_TR78743|c0_g1_i1|m.661	1-408[+]	.	.	.	.	.	.	.	.
Cluster-147445.0_TR106035|c0_g2	Cluster-147445.0_TR106035|c0_g2_i1	.	.	.	.	.	.	.	.	.	.	.	.
Cluster-147445.0_TR106035|c0_g1	Cluster-147445.0_TR106035|c0_g1_i1	.	.	.	.	.	.	.	.	.	.	.	.
Cluster-129853.0_TR260777|c0_g2	Cluster-129853.0_TR260777|c0_g2_i1	.	.	.	.	.	.	.	.	.	.	.	.
Cluster-129853.0_TR260777|c0_g1	Cluster-129853.0_TR260777|c0_g1_i1	.	.	.	.	.	.	.	.	.	.	.	.
Cluster-569.17174_TR46999|c0_g2	Cluster-569.17174_TR46999|c0_g2_i1	.	.	.	.	.	.	.	.	.	.	.	.
Cluster-569.17175_TR8614|c0_g1	Cluster-569.17175_TR8614|c0_g1_i1	.	.	.	.	.	.	.	.	.	.	.	.
Cluster-569.17176_TR10457|c0_g1	Cluster-569.17176_TR10457|c0_g1_i1	.	.	.	.	.	.	.	.	.	.	.	.
Cluster-569.17177_TR21048|c0_g1	Cluster-569.17177_TR21048|c0_g1_i1	.	.	.	.	.	.	.	.	.	.	.	.
Cluster-569.17170_TR1690|c0_g1	Cluster-569.17170_TR1690|c0_g1_i1	.	.	.	.	.	.	.	.	.	.	.	.
Cluster-569.17171_TR1690|c0_g1	Cluster-569.17171_TR1690|c0_g1_i2	.	.	.	.	.	.	.	.	.	.	.	.
Cluster-569.17172_TR1690|c0_g1	Cluster-569.17172_TR1690|c0_g1_i3	.	.	.	.	.	.	.	.	.	.	.	.
Cluster-569.17173_TR4321|c0_g1	Cluster-569.17173_TR4321|c0_g1_i1	.	.	.	.	.	.	.	.	.	.	.	.
Cluster-155383.0_TR15246|c2_g3	Cluster-155383.0_TR15246|c2_g3_i2	CADE_DROME^CADE_DROME^Q:399-28,H:327-441^33.33%ID^E:2e-06^RecName: Full=DE-cadherin;^Eukaryota; Metazoa; Ecdysozoa; Arthropoda; Hexapoda; Insecta; Pterygota; Neoptera; Endopterygota; Diptera; Brachycera; Muscomorpha; Ephydroidea; Drosophilidae; Drosophila; Sophophora	.	Cluster-155383.0_TR15246|c2_g3_i2|m.664	1-462[-]	CADE_DROME^CADE_DROME^Q:22-145,H:327-441^33.33%ID^E:2e-11^RecName: Full=DE-cadherin;^Eukaryota; Metazoa; Ecdysozoa; Arthropoda; Hexapoda; Insecta; Pterygota; Neoptera; Endopterygota; Diptera; Brachycera; Muscomorpha; Ephydroidea; Drosophilidae; Drosophila; Sophophora	.	.	.	ENOG410XPEI^homophilic cell adhesion	KEGG:dme:Dmel_CG3722	GO:0005912^cellular_component^adherens junction`GO:0043296^cellular_component^apical junction complex`GO:0016342^cellular_component^catenin complex`GO:0005938^cellular_component^cell cortex`GO:0005913^cellular_component^cell-cell adherens junction`GO:0030175^cellular_component^filopodium`GO:0005887^cellular_component^integral component of plasma membrane`GO:0005886^cellular_component^plasma membr…	.
Cluster-155383.0_TR15246|c2_g3	Cluster-155383.0_TR15246|c2_g3_i1	CADE_DROME^CADE_DROME^Q:414-28,H:322-441^32.82%ID^E:9e-07^RecName: Full=DE-cadherin;^Eukaryota; Metazoa; Ecdysozoa; Arthropoda; Hexapoda; Insecta; Pterygota; Neoptera; Endopterygota; Diptera; Brachycera; Muscomorpha; Ephydroidea; Drosophilidae; Drosophila; Sophophora	.	Cluster-155383.0_TR15246|c2_g3_i1|m.666	1-426[-]	CADE_DROME^CADE_DROME^Q:5-133,H:322-441^32.82%ID^E:7e-12^RecName: Full=DE-cadherin;^Eukaryota; Metazoa; Ecdysozoa; Arthropoda; Hexapoda; Insecta; Pterygota; Neoptera; Endopterygota; Diptera; Brachycera; Muscomorpha; Ephydroidea; Drosophilidae; Drosophila; Sophophora	.	.	.	ENOG410XPEI^homophilic cell adhesion	KEGG:dme:Dmel_CG3722	GO:0005912^cellular_component^adherens junction`GO:0043296^cellular_component^apical junction complex`GO:0016342^cellular_component^catenin complex`GO:0005938^cellular_component^cell cortex`GO:0005913^cellular_component^cell-cell adherens junction`GO:0030175^cellular_component^filopodium`GO:0005887^cellular_component^integral component of plasma membrane`GO:0005886^cellular_component^plasma membr…	.
Cluster-129204.0_TR1315|c8_g1	Cluster-129204.0_TR1315|c8_g1_i1	.	.	.	.	.	.	.	.	.	.	.	.
Cluster-569.17178_TR15277|c2_g1	Cluster-569.17178_TR15277|c2_g1_i3	.	.	.	.	.	.	.	.	.	.	.	.
Cluster-569.17178_TR15277|c2_g1	Cluster-569.17178_TR15277|c2_g1_i2	.	.	Cluster-569.17178_TR15277|c2_g1_i2|m.668	241-666[+]	.	PF15766.3^DUF4695^Domain of unknown function (DUF4695)^36-91^E:1.3e-10	.	.	.	.	.	.
Cluster-569.17178_TR15277|c2_g1	Cluster-569.17178_TR15277|c2_g1_i1	.	.	Cluster-569.17178_TR15277|c2_g1_i1|m.669	181-606[+]	.	PF15766.3^DUF4695^Domain of unknown function (DUF4695)^36-91^E:1.3e-10	.	.	.	.	.	.
Cluster-569.17179_TR22654|c0_g3	Cluster-569.17179_TR22654|c0_g3_i2	.	.	.	.	.	.	.	.	.	.	.	.
Cluster-569.17179_TR22654|c0_g3	Cluster-569.17179_TR22654|c0_g3_i1	.	.	.	.	.	.	.	.	.	.	.	.
Cluster-147499.0_TR329256|c0_g1	Cluster-147499.0_TR329256|c0_g1_i1	.	.	.	.	.	.	.	.	.	.	.	.
Cluster-31096.0_TR13140|c0_g3	Cluster-31096.0_TR13140|c0_g3_i1	.	.	.	.	.	.	.	.	.	.	.	.
Cluster-139257.0_TR124723|c0_g2	Cluster-139257.0_TR124723|c0_g2_i1	.	.	.	.	.	.	.	.	.	.	.	.
Cluster-112560.0_TR81208|c2_g1	Cluster-112560.0_TR81208|c2_g1_i1	.	.	.	.	.	.	.	.	.	.	.	.
Cluster-163338.0_TR58457|c0_g1	Cluster-163338.0_TR58457|c0_g1_i1	IQUB_RAT^IQUB_RAT^Q:1844-1326,H:128-298^31.61%ID^E:2e-09^RecName: Full=IQ and ubiquitin-like domain-containing protein;^Eukaryota; Metazoa; Chordata; Craniata; Vertebrata; Euteleostomi; Mammalia; Eutheria; Euarchontoglires; Glires; Rodentia; Sciurognathi; Muroidea; Muridae; Murinae; Rattus	.	Cluster-163338.0_TR58457|c0_g1_i1|m.670	375-2198[-]	IQUB_MACFA^IQUB_MACFA^Q:119-577,H:129-572^28.21%ID^E:5e-39^RecName: Full=IQ and ubiquitin-like domain-containing protein;^Eukaryota; Metazoa; Chordata; Craniata; Vertebrata; Euteleostomi; Mammalia; Eutheria; Euarchontoglires; Primates; Haplorrhini; Catarrhini; Cercopithecidae; Cercopithecinae; Macaca	PF00240.21^ubiquitin^Ubiquitin family^139-190^E:0.00013	.	.	.	KEGG:mcf:101926148	GO:0030030^biological_process^cell projection organization	GO:0005515^molecular_function^protein binding
Cluster-121687.0_TR17585|c0_g2	Cluster-121687.0_TR17585|c0_g2_i2	.	.	.	.	.	.	.	.	.	.	.	.
Cluster-121687.0_TR17585|c0_g2	Cluster-121687.0_TR17585|c0_g2_i1	TTI1_HUMAN^TTI1_HUMAN^Q:654-55,H:43-249^23.56%ID^E:3e-12^RecName: Full=TELO2-interacting protein 1 homolog;^Eukaryota; Metazoa; Chordata; Craniata; Vertebrata; Euteleostomi; Mammalia; Eutheria; Euarchontoglires; Primates; Haplorrhini; Catarrhini; Hominidae; Homo	.	Cluster-121687.0_TR17585|c0_g2_i1|m.672	1-852[-]	TTI1_HUMAN^TTI1_HUMAN^Q:67-269,H:43-252^23.7%ID^E:2e-13^RecName: Full=TELO2-interacting protein 1 homolog;^Eukaryota; Metazoa; Chordata; Craniata; Vertebrata; Euteleostomi; Mammalia; Eutheria; Euarchontoglires; Primates; Haplorrhini; Catarrhini; Hominidae; Homo	.	.	.	ENOG410XSN6^TELO2 interacting protein 1	KEGG:hsa:9675`KO:K20403	GO:0005737^cellular_component^cytoplasm`GO:0031931^cellular_component^TORC1 complex`GO:0031932^cellular_component^TORC2 complex`GO:0032006^biological_process^regulation of TOR signaling	.
Cluster-91663.1_TR60432|c0_g2	Cluster-91663.1_TR60432|c0_g2_i2	.	.	.	.	.	.	.	.	.	.	.	.
Cluster-91663.0_TR60432|c0_g2	Cluster-91663.0_TR60432|c0_g2_i1	.	.	.	.	.	.	.	.	.	.	.	.
Cluster-91663.3_TR60432|c0_g3	Cluster-91663.3_TR60432|c0_g3_i1	.	.	.	.	.	.	.	.	.	.	.	.
Cluster-91663.2_TR60432|c0_g1	Cluster-91663.2_TR60432|c0_g1_i1	.	.	.	.	.	.	.	.	.	.	.	.
Cluster-89663.0_TR44982|c0_g1	Cluster-89663.0_TR44982|c0_g1_i1	.	.	Cluster-89663.0_TR44982|c0_g1_i1|m.673	1-711[+]	.	.	.	ExpAA=20.26^PredHel=1^Topology=i209-231o	.	.	.	.
Cluster-91663.4_TR60432|c0_g4	Cluster-91663.4_TR60432|c0_g4_i1	.	.	.	.	.	.	.	.	.	.	.	.
Cluster-6865.0_TR268264|c0_g1	Cluster-6865.0_TR268264|c0_g1_i1	STA5B_BOVIN^STA5B_BOVIN^Q:794-3,H:393-654^45.11%ID^E:2e-71^RecName: Full=Signal transducer and activator of transcription 5B;^Eukaryota; Metazoa; Chordata; Craniata; Vertebrata; Euteleostomi; Mammalia; Eutheria; Laurasiatheria; Cetartiodactyla; Ruminantia; Pecora; Bovidae; Bovinae; Bos	.	Cluster-6865.0_TR268264|c0_g1_i1|m.674	3-830[-]	STA5B_BOVIN^STA5B_BOVIN^Q:13-276,H:393-654^45.11%ID^E:2e-71^RecName: Full=Signal transducer and activator of transcription 5B;^Eukaryota; Metazoa; Chordata; Craniata; Vertebrata; Euteleostomi; Mammalia; Eutheria; Laurasiatheria; Cetartiodactyla; Ruminantia; Pecora; Bovidae; Bovinae; Bos	.	.	.	ENOG410XPN8^signal transducer and activator of transcription	KEGG:bta:282376`KO:K11224	GO:0005737^cellular_component^cytoplasm`GO:0005634^cellular_component^nucleus`GO:0003682^molecular_function^chromatin binding`GO:0003677^molecular_function^DNA binding`GO:0046983^molecular_function^protein dimerization activity`GO:0004871^molecular_function^signal transducer activity`GO:0003700^molecular_function^transcription factor activity, sequence-specific DNA binding`GO:0071364^biological_p…	.
Cluster-23844.0_TR86391|c1_g1	Cluster-23844.0_TR86391|c1_g1_i1	.	.	.	.	.	.	.	.	.	.	.	.
Cluster-139374.0_TR86953|c0_g3	Cluster-139374.0_TR86953|c0_g3_i1	.	.	.	.	.	.	.	.	.	.	.	.
Cluster-139374.0_TR86953|c0_g1	Cluster-139374.0_TR86953|c0_g1_i1	.	.	.	.	.	.	.	.	.	.	.	.
Cluster-102544.0_TR75914|c11_g2	Cluster-102544.0_TR75914|c11_g2_i2	.	.	.	.	.	.	.	.	.	.	.	.
Cluster-102544.0_TR75914|c11_g2	Cluster-102544.0_TR75914|c11_g2_i1	.	.	Cluster-102544.0_TR75914|c11_g2_i1|m.676	2-394[+]	.	PF02285.13^COX8^Cytochrome oxidase c subunit VIII^86-127^E:7.6e-11	.	.	.	.	.	GO:0004129^molecular_function^cytochrome-c oxidase activity
Cluster-67466.0_TR53006|c3_g3	Cluster-67466.0_TR53006|c3_g3_i1	.	.	.	.	.	.	.	.	.	.	.	.
Cluster-32935.0_TR88573|c0_g1	Cluster-32935.0_TR88573|c0_g1_i1	.	.	.	.	.	.	.	.	.	.	.	.
Cluster-109053.0_TR80903|c1_g1	Cluster-109053.0_TR80903|c1_g1_i1	.	.	.	.	.	.	.	.	.	.	.	.
Cluster-167896.0_TR53279|c0_g1	Cluster-167896.0_TR53279|c0_g1_i1	.	.	.	.	.	.	.	.	.	.	.	.
Cluster-91185.0_TR36927|c0_g1	Cluster-91185.0_TR36927|c0_g1_i1	.	.	.	.	.	.	.	.	.	.	.	.
Cluster-91185.1_TR46657|c0_g2	Cluster-91185.1_TR46657|c0_g2_i1	.	.	.	.	.	.	.	.	.	.	.	.
Cluster-134502.0_TR46055|c0_g2	Cluster-134502.0_TR46055|c0_g2_i3	.	.	Cluster-134502.0_TR46055|c0_g2_i3|m.678	752-1555[+]	.	PF13903.4^Claudin_2^PMP-22/EMP/MP20/Claudin tight junction^54-228^E:2.7e-19	.	ExpAA=91.39^PredHel=4^Topology=i48-70o129-151i171-193o208-230i	.	.	.	GO:0016021^cellular_component^integral component of membrane
Cluster-134502.0_TR46055|c0_g2	Cluster-134502.0_TR46055|c0_g2_i1	.	.	Cluster-134502.0_TR46055|c0_g2_i1|m.679	645-1448[+]	.	PF13903.4^Claudin_2^PMP-22/EMP/MP20/Claudin tight junction^54-228^E:2.7e-19	.	ExpAA=91.39^PredHel=4^Topology=i48-70o129-151i171-193o208-230i	.	.	.	GO:0016021^cellular_component^integral component of membrane
Cluster-134502.0_TR46055|c0_g2	Cluster-134502.0_TR46055|c0_g2_i5	.	.	Cluster-134502.0_TR46055|c0_g2_i5|m.681	299-1102[+]	.	PF13903.4^Claudin_2^PMP-22/EMP/MP20/Claudin tight junction^54-228^E:2.7e-19	.	ExpAA=91.39^PredHel=4^Topology=i48-70o129-151i171-193o208-230i	.	.	.	GO:0016021^cellular_component^integral component of membrane
Cluster-134502.0_TR46055|c0_g2	Cluster-134502.0_TR46055|c0_g2_i4	.	.	Cluster-134502.0_TR46055|c0_g2_i4|m.682	381-1184[+]	.	PF13903.4^Claudin_2^PMP-22/EMP/MP20/Claudin tight junction^54-228^E:2.7e-19	.	ExpAA=91.39^PredHel=4^Topology=i48-70o129-151i171-193o208-230i	.	.	.	GO:0016021^cellular_component^integral component of membrane
Cluster-134502.0_TR46055|c0_g2	Cluster-134502.0_TR46055|c0_g2_i6	.	.	Cluster-134502.0_TR46055|c0_g2_i6|m.683	54-830[+]	.	PF13903.4^Claudin_2^PMP-22/EMP/MP20/Claudin tight junction^45-219^E:2.5e-19	.	ExpAA=91.19^PredHel=4^Topology=i38-60o120-142i162-184o199-221i	.	.	.	GO:0016021^cellular_component^integral component of membrane
Cluster-134502.0_TR46055|c0_g2	Cluster-134502.0_TR46055|c0_g2_i2	.	.	Cluster-134502.0_TR46055|c0_g2_i2|m.685	54-830[+]	.	PF13903.4^Claudin_2^PMP-22/EMP/MP20/Claudin tight junction^45-219^E:2.5e-19	.	ExpAA=91.19^PredHel=4^Topology=i38-60o120-142i162-184o199-221i	.	.	.	GO:0016021^cellular_component^integral component of membrane
Cluster-12457.0_TR170469|c0_g1	Cluster-12457.0_TR170469|c0_g1_i1	.	.	.	.	.	.	.	.	.	.	.	.
Cluster-73190.0_TR10419|c0_g1	Cluster-73190.0_TR10419|c0_g1_i1	.	.	.	.	.	.	.	.	.	.	.	.
Cluster-138361.0_TR26043|c13_g2	Cluster-138361.0_TR26043|c13_g2_i1	.	.	.	.	.	.	.	.	.	.	.	.
Cluster-138361.0_TR26043|c13_g1	Cluster-138361.0_TR26043|c13_g1_i1	.	.	.	.	.	.	.	.	.	.	.	.
Cluster-95963.0_TR59014|c0_g1	Cluster-95963.0_TR59014|c0_g1_i1	.	.	.	.	.	.	.	.	.	.	.	.
Cluster-80787.0_TR51148|c0_g1	Cluster-80787.0_TR51148|c0_g1_i1	.	.	Cluster-80787.0_TR51148|c0_g1_i1|m.686	3-443[-]	.	.	.	.	.	.	.	.
Cluster-47818.0_TR94566|c0_g1	Cluster-47818.0_TR94566|c0_g1_i1	.	.	.	.	.	.	.	.	.	.	.	.
Cluster-153019.0_TR50215|c0_g1	Cluster-153019.0_TR50215|c0_g1_i1	CENPT_CHICK^CENPT_CHICK^Q:1211-942,H:539-628^34.44%ID^E:1e-08^RecName: Full=Centromere protein T;^Eukaryota; Metazoa; Chordata; Craniata; Vertebrata; Euteleostomi; Archelosauria; Archosauria; Dinosauria; Saurischia; Theropoda; Coelurosauria; Aves; Neognathae; Galloanserae; Galliformes; Phasianidae; Phasianinae; Gallus	.	Cluster-153019.0_TR50215|c0_g1_i1|m.688	843-2141[-]	CENPT_CHICK^CENPT_CHICK^Q:311-400,H:539-628^34.44%ID^E:2e-09^RecName: Full=Centromere protein T;^Eukaryota; Metazoa; Chordata; Craniata; Vertebrata; Euteleostomi; Archelosauria; Archosauria; Dinosauria; Saurischia; Theropoda; Coelurosauria; Aves; Neognathae; Galloanserae; Galliformes; Phasianidae; Phasianinae; Gallus	PF15511.4^CENP-T_C^Centromere kinetochore component CENP-T histone fold^305-399^E:1.1e-12	.	.	ENOG4111ZWH^centromere protein T	KEGG:gga:415654`KO:K11512	GO:0000777^cellular_component^condensed chromosome kinetochore`GO:0000776^cellular_component^kinetochore`GO:0000788^cellular_component^nuclear nucleosome`GO:0003677^molecular_function^DNA binding`GO:0042393^molecular_function^histone binding`GO:0051301^biological_process^cell division`GO:0007067^biological_process^mitotic nuclear division`GO:1903394^biological_process^protein localization to kine…	.
Cluster-136976.0_TR352773|c0_g1	Cluster-136976.0_TR352773|c0_g1_i1	.	.	.	.	.	.	.	.	.	.	.	.
Cluster-9750.0_TR211034|c0_g1	Cluster-9750.0_TR211034|c0_g1_i1	.	.	.	.	.	.	.	.	.	.	.	.
Cluster-111880.0_TR119557|c0_g2	Cluster-111880.0_TR119557|c0_g2_i1	.	.	.	.	.	.	.	.	.	.	.	.
Cluster-167709.0_TR37739|c1_g1	Cluster-167709.0_TR37739|c1_g1_i2	.	.	.	.	.	.	.	.	.	.	.	.
Cluster-167709.0_TR37739|c1_g1	Cluster-167709.0_TR37739|c1_g1_i1	.	.	.	.	.	.	.	.	.	.	.	.
Cluster-165854.0_TR35758|c12_g1	Cluster-165854.0_TR35758|c12_g1_i1	.	.	.	.	.	.	.	.	.	.	.	.
Cluster-162080.0_TR73783|c1_g1	Cluster-162080.0_TR73783|c1_g1_i1	.	.	Cluster-162080.0_TR73783|c1_g1_i1|m.693	160-471[-]	.	.	.	.	.	.	.	.
Cluster-165854.2_TR42640|c4_g1	Cluster-165854.2_TR42640|c4_g1_i3	AL1L1_XENLA^AL1L1_XENLA^Q:1382-543,H:624-902^77.86%ID^E:3e-146^RecName: Full=Cytosolic 10-formyltetrahydrofolate dehydrogenase;^Eukaryota; Metazoa; Chordata; Craniata; Vertebrata; Euteleostomi; Amphibia; Batrachia; Anura; Pipoidea; Pipidae; Xenopodinae; Xenopus; Xenopus	.	Cluster-165854.2_TR42640|c4_g1_i3|m.694	540-1409[-]	AL1L1_XENLA^AL1L1_XENLA^Q:10-289,H:624-902^77.86%ID^E:7e-154^RecName: Full=Cytosolic 10-formyltetrahydrofolate dehydrogenase;^Eukaryota; Metazoa; Chordata; Craniata; Vertebrata; Euteleostomi; Amphibia; Batrachia; Anura; Pipoidea; Pipidae; Xenopodinae; Xenopus; Xenopus	PF00171.20^Aldedh^Aldehyde dehydrogenase family^12-285^E:1.7e-101	.	.	.	KEGG:xla:444321`KO:K00289	GO:0005737^cellular_component^cytoplasm`GO:0016155^molecular_function^formyltetrahydrofolate dehydrogenase activity`GO:0016742^molecular_function^hydroxymethyl-, formyl- and related transferase activity`GO:0016620^molecular_function^oxidoreductase activity, acting on the aldehyde or oxo group of donors, NAD or NADP as acceptor`GO:0009258^biological_process^10-formyltetrahydrofolate catabolic proc…	GO:0016491^molecular_function^oxidoreductase activity`GO:0008152^biological_process^metabolic process`GO:0055114^biological_process^oxidation-reduction process
Cluster-165854.2_TR42640|c4_g1	Cluster-165854.2_TR42640|c4_g1_i1	AL1L2_MOUSE^AL1L2_MOUSE^Q:765-184,H:646-839^75.77%ID^E:7e-98^RecName: Full=Mitochondrial 10-formyltetrahydrofolate dehydrogenase;^Eukaryota; Metazoa; Chordata; Craniata; Vertebrata; Euteleostomi; Mammalia; Eutheria; Euarchontoglires; Glires; Rodentia; Sciurognathi; Muroidea; Muridae; Murinae; Mus; Mus	.	Cluster-165854.2_TR42640|c4_g1_i1|m.697	181-798[-]	AL1L2_MOUSE^AL1L2_MOUSE^Q:12-205,H:646-839^75.77%ID^E:9e-104^RecName: Full=Mitochondrial 10-formyltetrahydrofolate dehydrogenase;^Eukaryota; Metazoa; Chordata; Craniata; Vertebrata; Euteleostomi; Mammalia; Eutheria; Euarchontoglires; Glires; Rodentia; Sciurognathi; Muroidea; Muridae; Murinae; Mus; Mus	PF00171.20^Aldedh^Aldehyde dehydrogenase family^12-204^E:5.7e-70`PF07368.9^DUF1487^Protein of unknown function (DUF1487)^67-121^E:0.00033	.	.	COG1012^Dehydrogenase	KEGG:mmu:216188`KO:K00289	GO:0070062^cellular_component^extracellular exosome`GO:0005739^cellular_component^mitochondrion`GO:0047105^molecular_function^4-trimethylammoniobutyraldehyde dehydrogenase activity`GO:0004029^molecular_function^aldehyde dehydrogenase (NAD) activity`GO:0019145^molecular_function^aminobutyraldehyde dehydrogenase activity`GO:0016155^molecular_function^formyltetrahydrofolate dehydrogenase activity`GO…	GO:0016491^molecular_function^oxidoreductase activity`GO:0008152^biological_process^metabolic process`GO:0055114^biological_process^oxidation-reduction process
Cluster-165854.2_TR42640|c4_g1	Cluster-165854.2_TR42640|c4_g1_i2	AL1L1_XENLA^AL1L1_XENLA^Q:801-184,H:613-818^78.16%ID^E:1e-110^RecName: Full=Cytosolic 10-formyltetrahydrofolate dehydrogenase;^Eukaryota; Metazoa; Chordata; Craniata; Vertebrata; Euteleostomi; Amphibia; Batrachia; Anura; Pipoidea; Pipidae; Xenopodinae; Xenopus; Xenopus	.	Cluster-165854.2_TR42640|c4_g1_i2|m.700	181-801[-]	AL1L1_XENLA^AL1L1_XENLA^Q:1-206,H:613-818^78.16%ID^E:1e-111^RecName: Full=Cytosolic 10-formyltetrahydrofolate dehydrogenase;^Eukaryota; Metazoa; Chordata; Craniata; Vertebrata; Euteleostomi; Amphibia; Batrachia; Anura; Pipoidea; Pipidae; Xenopodinae; Xenopus; Xenopus	PF00171.20^Aldedh^Aldehyde dehydrogenase family^3-205^E:6.1e-77`PF07368.9^DUF1487^Protein of unknown function (DUF1487)^68-122^E:0.00033	.	.	.	KEGG:xla:444321`KO:K00289	GO:0005737^cellular_component^cytoplasm`GO:0016155^molecular_function^formyltetrahydrofolate dehydrogenase activity`GO:0016742^molecular_function^hydroxymethyl-, formyl- and related transferase activity`GO:0016620^molecular_function^oxidoreductase activity, acting on the aldehyde or oxo group of donors, NAD or NADP as acceptor`GO:0009258^biological_process^10-formyltetrahydrofolate catabolic proc…	GO:0016491^molecular_function^oxidoreductase activity`GO:0008152^biological_process^metabolic process`GO:0055114^biological_process^oxidation-reduction process
Cluster-176946.4_TR27558|c4_g2	Cluster-176946.4_TR27558|c4_g2_i4	S2544_MOUSE^S2544_MOUSE^Q:3-839,H:40-314^41.75%ID^E:5e-72^RecName: Full=Solute carrier family 25 member 44;^Eukaryota; Metazoa; Chordata; Craniata; Vertebrata; Euteleostomi; Mammalia; Eutheria; Euarchontoglires; Glires; Rodentia; Sciurognathi; Muroidea; Muridae; Murinae; Mus; Mus	.	Cluster-176946.4_TR27558|c4_g2_i4|m.703	3-842[+]	S2544_MOUSE^S2544_MOUSE^Q:1-279,H:40-314^41.75%ID^E:3e-75^RecName: Full=Solute carrier family 25 member 44;^Eukaryota; Metazoa; Chordata; Craniata; Vertebrata; Euteleostomi; Mammalia; Eutheria; Euarchontoglires; Glires; Rodentia; Sciurognathi; Muroidea; Muridae; Murinae; Mus; Mus	PF00153.25^Mito_carr^Mitochondrial carrier protein^1-64^E:6e-12`PF00153.25^Mito_carr^Mitochondrial carrier protein^72-176^E:6e-14`PF00153.25^Mito_carr^Mitochondrial carrier protein^187-269^E:6.5e-13	.	ExpAA=70.28^PredHel=2^Topology=i147-169o184-206i	ENOG410XTGQ^Solute carrier family 25 member	KEGG:mmu:229517`KO:K15121	GO:0016021^cellular_component^integral component of membrane`GO:0005743^cellular_component^mitochondrial inner membrane`GO:0005739^cellular_component^mitochondrion`GO:0055085^biological_process^transmembrane transport	.
Cluster-176946.4_TR27558|c4_g2	Cluster-176946.4_TR27558|c4_g2_i3	S2544_MOUSE^S2544_MOUSE^Q:708-1643,H:7-314^41.19%ID^E:8e-79^RecName: Full=Solute carrier family 25 member 44;^Eukaryota; Metazoa; Chordata; Craniata; Vertebrata; Euteleostomi; Mammalia; Eutheria; Euarchontoglires; Glires; Rodentia; Sciurognathi; Muroidea; Muridae; Murinae; Mus; Mus	.	Cluster-176946.4_TR27558|c4_g2_i3|m.705	3449-3928[+]	RGPS1_HUMAN^RGPS1_HUMAN^Q:26-159,H:434-557^43.7%ID^E:1e-24^RecName: Full=Ras-specific guanine nucleotide-releasing factor RalGPS1;^Eukaryota; Metazoa; Chordata; Craniata; Vertebrata; Euteleostomi; Mammalia; Eutheria; Euarchontoglires; Primates; Haplorrhini; Catarrhini; Hominidae; Homo	PF00169.27^PH^PH domain^37-141^E:2.8e-08	.	.	ENOG410YV9P^Ral GEF with PH domain and SH3 binding motif	KEGG:hsa:9649	GO:0005737^cellular_component^cytoplasm`GO:0005886^cellular_component^plasma membrane`GO:0005085^molecular_function^guanyl-nucleotide exchange factor activity`GO:0008321^molecular_function^Ral guanyl-nucleotide exchange factor activity`GO:0035556^biological_process^intracellular signal transduction`GO:0032485^biological_process^regulation of Ral protein signal transduction`GO:0007264^biological_p…	.
Cluster-176946.4_TR27558|c4_g2	Cluster-176946.4_TR27558|c4_g2_i3	S2544_MOUSE^S2544_MOUSE^Q:708-1643,H:7-314^41.19%ID^E:8e-79^RecName: Full=Solute carrier family 25 member 44;^Eukaryota; Metazoa; Chordata; Craniata; Vertebrata; Euteleostomi; Mammalia; Eutheria; Euarchontoglires; Glires; Rodentia; Sciurognathi; Muroidea; Muridae; Murinae; Mus; Mus	.	Cluster-176946.4_TR27558|c4_g2_i3|m.704	663-1646[+]	S2544_MOUSE^S2544_MOUSE^Q:16-327,H:7-314^41.19%ID^E:5e-86^RecName: Full=Solute carrier family 25 member 44;^Eukaryota; Metazoa; Chordata; Craniata; Vertebrata; Euteleostomi; Mammalia; Eutheria; Euarchontoglires; Glires; Rodentia; Sciurognathi; Muroidea; Muridae; Murinae; Mus; Mus	PF00153.25^Mito_carr^Mitochondrial carrier protein^34-112^E:1.1e-15`PF00153.25^Mito_carr^Mitochondrial carrier protein^120-224^E:8.4e-14`PF00153.25^Mito_carr^Mitochondrial carrier protein^235-317^E:8.7e-13	.	.	ENOG410XTGQ^Solute carrier family 25 member	KEGG:mmu:229517`KO:K15121	GO:0016021^cellular_component^integral component of membrane`GO:0005743^cellular_component^mitochondrial inner membrane`GO:0005739^cellular_component^mitochondrion`GO:0055085^biological_process^transmembrane transport	.
Cluster-176946.4_TR27558|c4_g2	Cluster-176946.4_TR27558|c4_g2_i5	S2544_MOUSE^S2544_MOUSE^Q:970-1905,H:7-314^41.19%ID^E:7e-78^RecName: Full=Solute carrier family 25 member 44;^Eukaryota; Metazoa; Chordata; Craniata; Vertebrata; Euteleostomi; Mammalia; Eutheria; Euarchontoglires; Glires; Rodentia; Sciurognathi; Muroidea; Muridae; Murinae; Mus; Mus	.	Cluster-176946.4_TR27558|c4_g2_i5|m.706	925-1908[+]	S2544_MOUSE^S2544_MOUSE^Q:16-327,H:7-314^41.19%ID^E:5e-86^RecName: Full=Solute carrier family 25 member 44;^Eukaryota; Metazoa; Chordata; Craniata; Vertebrata; Euteleostomi; Mammalia; Eutheria; Euarchontoglires; Glires; Rodentia; Sciurognathi; Muroidea; Muridae; Murinae; Mus; Mus	PF00153.25^Mito_carr^Mitochondrial carrier protein^34-112^E:1.1e-15`PF00153.25^Mito_carr^Mitochondrial carrier protein^120-224^E:8.4e-14`PF00153.25^Mito_carr^Mitochondrial carrier protein^235-317^E:8.7e-13	.	.	ENOG410XTGQ^Solute carrier family 25 member	KEGG:mmu:229517`KO:K15121	GO:0016021^cellular_component^integral component of membrane`GO:0005743^cellular_component^mitochondrial inner membrane`GO:0005739^cellular_component^mitochondrion`GO:0055085^biological_process^transmembrane transport	.
Cluster-176946.4_TR27558|c4_g2	Cluster-176946.4_TR27558|c4_g2_i5	S2544_MOUSE^S2544_MOUSE^Q:970-1905,H:7-314^41.19%ID^E:7e-78^RecName: Full=Solute carrier family 25 member 44;^Eukaryota; Metazoa; Chordata; Craniata; Vertebrata; Euteleostomi; Mammalia; Eutheria; Euarchontoglires; Glires; Rodentia; Sciurognathi; Muroidea; Muridae; Murinae; Mus; Mus	.	Cluster-176946.4_TR27558|c4_g2_i5|m.707	3713-4174[+]	RGPS1_HUMAN^RGPS1_HUMAN^Q:26-112,H:434-513^44.57%ID^E:1e-15^RecName: Full=Ras-specific guanine nucleotide-releasing factor RalGPS1;^Eukaryota; Metazoa; Chordata; Craniata; Vertebrata; Euteleostomi; Mammalia; Eutheria; Euarchontoglires; Primates; Haplorrhini; Catarrhini; Hominidae; Homo	.	.	.	ENOG410YV9P^Ral GEF with PH domain and SH3 binding motif	KEGG:hsa:9649	GO:0005737^cellular_component^cytoplasm`GO:0005886^cellular_component^plasma membrane`GO:0005085^molecular_function^guanyl-nucleotide exchange factor activity`GO:0008321^molecular_function^Ral guanyl-nucleotide exchange factor activity`GO:0035556^biological_process^intracellular signal transduction`GO:0032485^biological_process^regulation of Ral protein signal transduction`GO:0007264^biological_p…	.
Cluster-176946.4_TR27558|c4_g2	Cluster-176946.4_TR27558|c4_g2_i2	S2544_MOUSE^S2544_MOUSE^Q:970-1905,H:7-314^41.19%ID^E:7e-78^RecName: Full=Solute carrier family 25 member 44;^Eukaryota; Metazoa; Chordata; Craniata; Vertebrata; Euteleostomi; Mammalia; Eutheria; Euarchontoglires; Glires; Rodentia; Sciurognathi; Muroidea; Muridae; Murinae; Mus; Mus	.	Cluster-176946.4_TR27558|c4_g2_i2|m.708	925-1908[+]	S2544_MOUSE^S2544_MOUSE^Q:16-327,H:7-314^41.19%ID^E:5e-86^RecName: Full=Solute carrier family 25 member 44;^Eukaryota; Metazoa; Chordata; Craniata; Vertebrata; Euteleostomi; Mammalia; Eutheria; Euarchontoglires; Glires; Rodentia; Sciurognathi; Muroidea; Muridae; Murinae; Mus; Mus	PF00153.25^Mito_carr^Mitochondrial carrier protein^34-112^E:1.1e-15`PF00153.25^Mito_carr^Mitochondrial carrier protein^120-224^E:8.4e-14`PF00153.25^Mito_carr^Mitochondrial carrier protein^235-317^E:8.7e-13	.	.	ENOG410XTGQ^Solute carrier family 25 member	KEGG:mmu:229517`KO:K15121	GO:0016021^cellular_component^integral component of membrane`GO:0005743^cellular_component^mitochondrial inner membrane`GO:0005739^cellular_component^mitochondrion`GO:0055085^biological_process^transmembrane transport	.
Cluster-176946.4_TR27558|c4_g2	Cluster-176946.4_TR27558|c4_g2_i2	S2544_MOUSE^S2544_MOUSE^Q:970-1905,H:7-314^41.19%ID^E:7e-78^RecName: Full=Solute carrier family 25 member 44;^Eukaryota; Metazoa; Chordata; Craniata; Vertebrata; Euteleostomi; Mammalia; Eutheria; Euarchontoglires; Glires; Rodentia; Sciurognathi; Muroidea; Muridae; Murinae; Mus; Mus	.	Cluster-176946.4_TR27558|c4_g2_i2|m.709	3712-4173[+]	RGPS1_HUMAN^RGPS1_HUMAN^Q:26-112,H:434-513^44.57%ID^E:1e-15^RecName: Full=Ras-specific guanine nucleotide-releasing factor RalGPS1;^Eukaryota; Metazoa; Chordata; Craniata; Vertebrata; Euteleostomi; Mammalia; Eutheria; Euarchontoglires; Primates; Haplorrhini; Catarrhini; Hominidae; Homo	.	.	.	ENOG410YV9P^Ral GEF with PH domain and SH3 binding motif	KEGG:hsa:9649	GO:0005737^cellular_component^cytoplasm`GO:0005886^cellular_component^plasma membrane`GO:0005085^molecular_function^guanyl-nucleotide exchange factor activity`GO:0008321^molecular_function^Ral guanyl-nucleotide exchange factor activity`GO:0035556^biological_process^intracellular signal transduction`GO:0032485^biological_process^regulation of Ral protein signal transduction`GO:0007264^biological_p…	.
Cluster-176946.4_TR27558|c4_g2	Cluster-176946.4_TR27558|c4_g2_i1	S2544_MOUSE^S2544_MOUSE^Q:708-1643,H:7-314^41.19%ID^E:6e-78^RecName: Full=Solute carrier family 25 member 44;^Eukaryota; Metazoa; Chordata; Craniata; Vertebrata; Euteleostomi; Mammalia; Eutheria; Euarchontoglires; Glires; Rodentia; Sciurognathi; Muroidea; Muridae; Murinae; Mus; Mus	.	Cluster-176946.4_TR27558|c4_g2_i1|m.711	3449-3910[+]	RGPS1_HUMAN^RGPS1_HUMAN^Q:26-112,H:434-513^44.57%ID^E:1e-15^RecName: Full=Ras-specific guanine nucleotide-releasing factor RalGPS1;^Eukaryota; Metazoa; Chordata; Craniata; Vertebrata; Euteleostomi; Mammalia; Eutheria; Euarchontoglires; Primates; Haplorrhini; Catarrhini; Hominidae; Homo	.	.	.	ENOG410YV9P^Ral GEF with PH domain and SH3 binding motif	KEGG:hsa:9649	GO:0005737^cellular_component^cytoplasm`GO:0005886^cellular_component^plasma membrane`GO:0005085^molecular_function^guanyl-nucleotide exchange factor activity`GO:0008321^molecular_function^Ral guanyl-nucleotide exchange factor activity`GO:0035556^biological_process^intracellular signal transduction`GO:0032485^biological_process^regulation of Ral protein signal transduction`GO:0007264^biological_p…	.
Cluster-176946.4_TR27558|c4_g2	Cluster-176946.4_TR27558|c4_g2_i1	S2544_MOUSE^S2544_MOUSE^Q:708-1643,H:7-314^41.19%ID^E:6e-78^RecName: Full=Solute carrier family 25 member 44;^Eukaryota; Metazoa; Chordata; Craniata; Vertebrata; Euteleostomi; Mammalia; Eutheria; Euarchontoglires; Glires; Rodentia; Sciurognathi; Muroidea; Muridae; Murinae; Mus; Mus	.	Cluster-176946.4_TR27558|c4_g2_i1|m.710	663-1646[+]	S2544_MOUSE^S2544_MOUSE^Q:16-327,H:7-314^41.19%ID^E:5e-86^RecName: Full=Solute carrier family 25 member 44;^Eukaryota; Metazoa; Chordata; Craniata; Vertebrata; Euteleostomi; Mammalia; Eutheria; Euarchontoglires; Glires; Rodentia; Sciurognathi; Muroidea; Muridae; Murinae; Mus; Mus	PF00153.25^Mito_carr^Mitochondrial carrier protein^34-112^E:1.1e-15`PF00153.25^Mito_carr^Mitochondrial carrier protein^120-224^E:8.4e-14`PF00153.25^Mito_carr^Mitochondrial carrier protein^235-317^E:8.7e-13	.	.	ENOG410XTGQ^Solute carrier family 25 member	KEGG:mmu:229517`KO:K15121	GO:0016021^cellular_component^integral component of membrane`GO:0005743^cellular_component^mitochondrial inner membrane`GO:0005739^cellular_component^mitochondrion`GO:0055085^biological_process^transmembrane transport	.
Cluster-154531.0_TR33014|c8_g1	Cluster-154531.0_TR33014|c8_g1_i3	.	.	.	.	.	.	.	.	.	.	.	.
Cluster-154531.0_TR33014|c8_g1	Cluster-154531.0_TR33014|c8_g1_i2	.	.	.	.	.	.	.	.	.	.	.	.
Cluster-154531.0_TR33014|c8_g1	Cluster-154531.0_TR33014|c8_g1_i1	.	.	.	.	.	.	.	.	.	.	.	.
Cluster-151660.0_TR73708|c0_g1	Cluster-151660.0_TR73708|c0_g1_i2	EDC4_MOUSE^EDC4_MOUSE^Q:271-1275,H:114-441^39.29%ID^E:3e-75^RecName: Full=Enhancer of mRNA-decapping protein 4;^Eukaryota; Metazoa; Chordata; Craniata; Vertebrata; Euteleostomi; Mammalia; Eutheria; Euarchontoglires; Glires; Rodentia; Sciurognathi; Muroidea; Muridae; Murinae; Mus; Mus	.	Cluster-151660.0_TR73708|c0_g1_i2|m.714	106-1338[+]	EDC4_MOUSE^EDC4_MOUSE^Q:10-392,H:64-443^36.86%ID^E:1e-78^RecName: Full=Enhancer of mRNA-decapping protein 4;^Eukaryota; Metazoa; Chordata; Craniata; Vertebrata; Euteleostomi; Mammalia; Eutheria; Euarchontoglires; Glires; Rodentia; Sciurognathi; Muroidea; Muridae; Murinae; Mus; Mus	PF16529.3^Ge1_WD40^WD40 region of Ge1, enhancer of mRNA-decapping protein^56-389^E:7.9e-122`PF00400.30^WD40^WD domain, G-beta repeat^243-272^E:0.029	.	.	ENOG410XP6V^Enhancer of mRNA decapping 4	KEGG:mmu:234699`KO:K12616	GO:0000932^cellular_component^P-body`GO:0043231^cellular_component^intracellular membrane-bounded organelle`GO:0016020^cellular_component^membrane`GO:0005654^cellular_component^nucleoplasm`GO:0005634^cellular_component^nucleus`GO:0031087^biological_process^deadenylation-independent decapping of nuclear-transcribed mRNA	GO:0005515^molecular_function^protein binding
Cluster-151660.0_TR73708|c0_g1	Cluster-151660.0_TR73708|c0_g1_i1	EDC4_MOUSE^EDC4_MOUSE^Q:271-1290,H:114-441^38.71%ID^E:5e-73^RecName: Full=Enhancer of mRNA-decapping protein 4;^Eukaryota; Metazoa; Chordata; Craniata; Vertebrata; Euteleostomi; Mammalia; Eutheria; Euarchontoglires; Glires; Rodentia; Sciurognathi; Muroidea; Muridae; Murinae; Mus; Mus	.	Cluster-151660.0_TR73708|c0_g1_i1|m.717	106-1353[+]	EDC4_MOUSE^EDC4_MOUSE^Q:10-397,H:64-443^36.39%ID^E:1e-76^RecName: Full=Enhancer of mRNA-decapping protein 4;^Eukaryota; Metazoa; Chordata; Craniata; Vertebrata; Euteleostomi; Mammalia; Eutheria; Euarchontoglires; Glires; Rodentia; Sciurognathi; Muroidea; Muridae; Murinae; Mus; Mus	PF16529.3^Ge1_WD40^WD40 region of Ge1, enhancer of mRNA-decapping protein^56-394^E:3.8e-119`PF00400.30^WD40^WD domain, G-beta repeat^243-272^E:0.03	.	.	ENOG410XP6V^Enhancer of mRNA decapping 4	KEGG:mmu:234699`KO:K12616	GO:0000932^cellular_component^P-body`GO:0043231^cellular_component^intracellular membrane-bounded organelle`GO:0016020^cellular_component^membrane`GO:0005654^cellular_component^nucleoplasm`GO:0005634^cellular_component^nucleus`GO:0031087^biological_process^deadenylation-independent decapping of nuclear-transcribed mRNA	GO:0005515^molecular_function^protein binding
Cluster-68978.0_TR146603|c0_g2	Cluster-68978.0_TR146603|c0_g2_i1	.	.	Cluster-68978.0_TR146603|c0_g2_i1|m.720	264-569[-]	.	.	.	.	.	.	.	.
Cluster-85939.1_TR46716|c0_g1	Cluster-85939.1_TR46716|c0_g1_i2	.	.	.	.	.	.	.	.	.	.	.	.
Cluster-85939.1_TR46716|c0_g1	Cluster-85939.1_TR46716|c0_g1_i1	.	.	.	.	.	.	.	.	.	.	.	.
Cluster-85939.1_TR46716|c0_g1	Cluster-85939.1_TR46716|c0_g1_i4	.	.	Cluster-85939.1_TR46716|c0_g1_i4|m.722	1-633[+]	.	.	.	.	.	.	.	.
Cluster-165481.0_TR77291|c0_g1	Cluster-165481.0_TR77291|c0_g1_i1	.	.	.	.	.	.	.	.	.	.	.	.
Cluster-164711.1_TR55831|c7_g5	Cluster-164711.1_TR55831|c7_g5_i2	.	.	.	.	.	.	.	.	.	.	.	.
Cluster-164711.1_TR55831|c7_g5	Cluster-164711.1_TR55831|c7_g5_i1	.	.	.	.	.	.	.	.	.	.	.	.
Cluster-164711.1_TR55831|c7_g2	Cluster-164711.1_TR55831|c7_g2_i1	.	.	.	.	.	.	.	.	.	.	.	.
Cluster-569.41287_TR98670|c1_g1	Cluster-569.41287_TR98670|c1_g1_i1	.	.	Cluster-569.41287_TR98670|c1_g1_i1|m.723	95-403[-]	.	.	.	.	.	.	.	.
Cluster-150011.0_TR40785|c0_g1	Cluster-150011.0_TR40785|c0_g1_i1	.	.	.	.	.	.	.	.	.	.	.	.
Cluster-138462.0_TR124594|c1_g1	Cluster-138462.0_TR124594|c1_g1_i1	.	.	.	.	.	.	.	.	.	.	.	.
Cluster-16881.0_TR130377|c0_g1	Cluster-16881.0_TR130377|c0_g1_i1	.	.	.	.	.	.	.	.	.	.	.	.
Cluster-171383.0_TR28708|c0_g1	Cluster-171383.0_TR28708|c0_g1_i1	.	.	.	.	.	.	.	.	.	.	.	.
Cluster-170880.3_TR40440|c13_g5	Cluster-170880.3_TR40440|c13_g5_i4	.	.	Cluster-170880.3_TR40440|c13_g5_i4|m.724	692-1030[+]	.	PF02351.14^GDNF^GDNF/GAS1 domain^25-104^E:2.4e-08	.	.	.	.	.	.
Cluster-170880.3_TR40440|c13_g5	Cluster-170880.3_TR40440|c13_g5_i2	.	.	Cluster-170880.3_TR40440|c13_g5_i2|m.725	946-1284[+]	.	PF02351.14^GDNF^GDNF/GAS1 domain^25-104^E:2.4e-08	.	.	.	.	.	.
Cluster-170880.3_TR40440|c13_g5	Cluster-170880.3_TR40440|c13_g5_i1	.	.	Cluster-170880.3_TR40440|c13_g5_i1|m.726	856-1194[+]	.	PF02351.14^GDNF^GDNF/GAS1 domain^25-104^E:2.4e-08	.	.	.	.	.	.
Cluster-569.21748_TR123342|c0_g1	Cluster-569.21748_TR123342|c0_g1_i1	.	.	.	.	.	.	.	.	.	.	.	.
Cluster-569.21749_TR29320|c0_g1	Cluster-569.21749_TR29320|c0_g1_i1	.	.	.	.	.	.	.	.	.	.	.	.
Cluster-569.21746_TR112065|c0_g1	Cluster-569.21746_TR112065|c0_g1_i1	.	.	.	.	.	.	.	.	.	.	.	.
Cluster-569.21747_TR123218|c0_g1	Cluster-569.21747_TR123218|c0_g1_i1	.	.	Cluster-569.21747_TR123218|c0_g1_i1|m.727	635-940[-]	.	.	.	.	.	.	.	.
Cluster-569.21744_TR110291|c0_g2	Cluster-569.21744_TR110291|c0_g2_i1	.	.	.	.	.	.	.	.	.	.	.	.
Cluster-569.21744_TR110291|c0_g1	Cluster-569.21744_TR110291|c0_g1_i1	.	.	.	.	.	.	.	.	.	.	.	.
Cluster-569.21745_TR111504|c0_g1	Cluster-569.21745_TR111504|c0_g1_i1	.	.	.	.	.	.	.	.	.	.	.	.
Cluster-569.21742_TR108387|c0_g1	Cluster-569.21742_TR108387|c0_g1_i2	.	.	.	.	.	.	.	.	.	.	.	.
Cluster-569.21743_TR19536|c1_g1	Cluster-569.21743_TR19536|c1_g1_i1	.	.	Cluster-569.21743_TR19536|c1_g1_i1|m.728	2-310[-]	.	.	.	ExpAA=49.23^PredHel=2^Topology=o53-75i82-101o	.	.	.	.
Cluster-569.21740_TR95468|c0_g1	Cluster-569.21740_TR95468|c0_g1_i1	.	.	.	.	.	.	.	.	.	.	.	.
Cluster-569.21741_TR103630|c0_g1	Cluster-569.21741_TR103630|c0_g1_i1	.	.	.	.	.	.	.	.	.	.	.	.
Cluster-164711.0_TR55831|c7_g17	Cluster-164711.0_TR55831|c7_g17_i1	.	.	.	.	.	.	.	.	.	.	.	.
Cluster-164711.0_TR55831|c7_g17	Cluster-164711.0_TR55831|c7_g17_i2	.	.	.	.	.	.	.	.	.	.	.	.
Cluster-4319.0_TR194764|c0_g1	Cluster-4319.0_TR194764|c0_g1_i1	.	.	Cluster-4319.0_TR194764|c0_g1_i1|m.729	27-698[+]	.	.	.	.	.	.	.	.
Cluster-17336.0_TR18753|c0_g1	Cluster-17336.0_TR18753|c0_g1_i2	.	.	.	.	.	.	.	.	.	.	.	.
Cluster-15491.0_TR16811|c9_g12	Cluster-15491.0_TR16811|c9_g12_i1	.	.	.	.	.	.	.	.	.	.	.	.
Cluster-15491.0_TR16811|c9_g10	Cluster-15491.0_TR16811|c9_g10_i1	.	.	.	.	.	.	.	.	.	.	.	.
Cluster-15491.0_TR16811|c9_g12	Cluster-15491.0_TR16811|c9_g12_i3	.	.	.	.	.	.	.	.	.	.	.	.
Cluster-15491.1_TR16811|c9_g12	Cluster-15491.1_TR16811|c9_g12_i5	.	.	.	.	.	.	.	.	.	.	.	.
Cluster-15491.1_TR16811|c9_g12	Cluster-15491.1_TR16811|c9_g12_i4	.	.	.	.	.	.	.	.	.	.	.	.
Cluster-15491.1_TR16811|c9_g12	Cluster-15491.1_TR16811|c9_g12_i2	.	.	.	.	.	.	.	.	.	.	.	.
Cluster-15491.2_TR16811|c9_g7	Cluster-15491.2_TR16811|c9_g7_i3	.	.	.	.	.	.	.	.	.	.	.	.
Cluster-15491.2_TR16811|c9_g7	Cluster-15491.2_TR16811|c9_g7_i2	.	.	.	.	.	.	.	.	.	.	.	.
Cluster-15491.2_TR16811|c9_g7	Cluster-15491.2_TR16811|c9_g7_i1	.	.	.	.	.	.	.	.	.	.	.	.
Cluster-15491.3_TR16811|c9_g8	Cluster-15491.3_TR16811|c9_g8_i1	.	.	.	.	.	.	.	.	.	.	.	.
Cluster-176174.0_TR262910|c0_g1	Cluster-176174.0_TR262910|c0_g1_i1	.	.	.	.	.	.	.	.	.	.	.	.
Cluster-124042.0_TR76176|c4_g3	Cluster-124042.0_TR76176|c4_g3_i3	.	.	.	.	.	.	.	.	.	.	.	.
Cluster-124042.0_TR76176|c4_g3	Cluster-124042.0_TR76176|c4_g3_i2	.	.	.	.	.	.	.	.	.	.	.	.
Cluster-54313.0_TR88174|c0_g1	Cluster-54313.0_TR88174|c0_g1_i1	.	.	.	.	.	.	.	.	.	.	.	.
Cluster-107150.1_TR25265|c4_g2	Cluster-107150.1_TR25265|c4_g2_i13	RHBL4_MOUSE^RHBL4_MOUSE^Q:724-563,H:145-198^53.7%ID^E:2e-10^RecName: Full=Rhomboid-related protein 4;^Eukaryota; Metazoa; Chordata; Craniata; Vertebrata; Euteleostomi; Mammalia; Eutheria; Euarchontoglires; Glires; Rodentia; Sciurognathi; Muroidea; Muridae; Murinae; Mus; Mus	.	.	.	.	.	.	.	ENOG41100KJ^Rhomboid domain containing	KEGG:mmu:76867`KO:K09651	GO:0005783^cellular_component^endoplasmic reticulum`GO:0005789^cellular_component^endoplasmic reticulum membrane`GO:0044322^cellular_component^endoplasmic reticulum quality control compartment`GO:0030176^cellular_component^integral component of endoplasmic reticulum membrane`GO:0005739^cellular_component^mitochondrion`GO:0004175^molecular_function^endopeptidase activity`GO:0008233^molecular_funct…	.
Cluster-107150.1_TR25265|c4_g2	Cluster-107150.1_TR25265|c4_g2_i3	RHBL4_RAT^RHBL4_RAT^Q:838-563,H:107-198^43.48%ID^E:4e-17^RecName: Full=Rhomboid-related protein 4;^Eukaryota; Metazoa; Chordata; Craniata; Vertebrata; Euteleostomi; Mammalia; Eutheria; Euarchontoglires; Glires; Rodentia; Sciurognathi; Muroidea; Muridae; Murinae; Rattus	.	Cluster-107150.1_TR25265|c4_g2_i3|m.733	1046-1432[-]	RHBL4_MOUSE^RHBL4_MOUSE^Q:32-126,H:3-96^38.78%ID^E:5e-11^RecName: Full=Rhomboid-related protein 4;^Eukaryota; Metazoa; Chordata; Craniata; Vertebrata; Euteleostomi; Mammalia; Eutheria; Euarchontoglires; Glires; Rodentia; Sciurognathi; Muroidea; Muridae; Murinae; Mus; Mus	.	.	.	ENOG41100KJ^Rhomboid domain containing	KEGG:mmu:76867`KO:K09651	GO:0005783^cellular_component^endoplasmic reticulum`GO:0005789^cellular_component^endoplasmic reticulum membrane`GO:0044322^cellular_component^endoplasmic reticulum quality control compartment`GO:0030176^cellular_component^integral component of endoplasmic reticulum membrane`GO:0005739^cellular_component^mitochondrion`GO:0004175^molecular_function^endopeptidase activity`GO:0008233^molecular_funct…	.
Cluster-107150.1_TR25265|c4_g2	Cluster-107150.1_TR25265|c4_g2_i7	RHBL4_HUMAN^RHBL4_HUMAN^Q:539-159,H:22-145^37.8%ID^E:1e-17^RecName: Full=Rhomboid-related protein 4;^Eukaryota; Metazoa; Chordata; Craniata; Vertebrata; Euteleostomi; Mammalia; Eutheria; Euarchontoglires; Primates; Haplorrhini; Catarrhini; Hominidae; Homo	.	Cluster-107150.1_TR25265|c4_g2_i7|m.734	147-602[-]	RHBL4_HUMAN^RHBL4_HUMAN^Q:4-148,H:2-145^37.41%ID^E:4e-21^RecName: Full=Rhomboid-related protein 4;^Eukaryota; Metazoa; Chordata; Craniata; Vertebrata; Euteleostomi; Mammalia; Eutheria; Euarchontoglires; Primates; Haplorrhini; Catarrhini; Hominidae; Homo	PF01694.20^Rhomboid^Rhomboid family^65-148^E:7.1e-11	.	ExpAA=40.62^PredHel=1^Topology=i107-129o	ENOG41100KJ^Rhomboid domain containing	KEGG:hsa:84236`KO:K09651	GO:0005783^cellular_component^endoplasmic reticulum`GO:0005789^cellular_component^endoplasmic reticulum membrane`GO:0044322^cellular_component^endoplasmic reticulum quality control compartment`GO:0030176^cellular_component^integral component of endoplasmic reticulum membrane`GO:0005739^cellular_component^mitochondrion`GO:0004175^molecular_function^endopeptidase activity`GO:0004252^molecular_funct…	GO:0004252^molecular_function^serine-type endopeptidase activity`GO:0016021^cellular_component^integral component of membrane
Cluster-107150.1_TR25265|c4_g2	Cluster-107150.1_TR25265|c4_g2_i12	RHBL4_HUMAN^RHBL4_HUMAN^Q:1102-563,H:22-198^41.67%ID^E:2e-35^RecName: Full=Rhomboid-related protein 4;^Eukaryota; Metazoa; Chordata; Craniata; Vertebrata; Euteleostomi; Mammalia; Eutheria; Euarchontoglires; Primates; Haplorrhini; Catarrhini; Hominidae; Homo	.	Cluster-107150.1_TR25265|c4_g2_i12|m.735	542-1165[-]	RHBL4_MOUSE^RHBL4_MOUSE^Q:4-201,H:2-198^40.8%ID^E:1e-40^RecName: Full=Rhomboid-related protein 4;^Eukaryota; Metazoa; Chordata; Craniata; Vertebrata; Euteleostomi; Mammalia; Eutheria; Euarchontoglires; Glires; Rodentia; Sciurognathi; Muroidea; Muridae; Murinae; Mus; Mus	PF01694.20^Rhomboid^Rhomboid family^65-203^E:1.8e-17`PF08551.8^DUF1751^Eukaryotic integral membrane protein (DUF1751)^74-156^E:0.0002	.	ExpAA=75.27^PredHel=4^Topology=i24-46o107-129i142-159o179-201i	ENOG41100KJ^Rhomboid domain containing	KEGG:mmu:76867`KO:K09651	GO:0005783^cellular_component^endoplasmic reticulum`GO:0005789^cellular_component^endoplasmic reticulum membrane`GO:0044322^cellular_component^endoplasmic reticulum quality control compartment`GO:0030176^cellular_component^integral component of endoplasmic reticulum membrane`GO:0005739^cellular_component^mitochondrion`GO:0004175^molecular_function^endopeptidase activity`GO:0008233^molecular_funct…	GO:0004252^molecular_function^serine-type endopeptidase activity`GO:0016021^cellular_component^integral component of membrane`GO:0006890^biological_process^retrograde vesicle-mediated transport, Golgi to ER
Cluster-107150.1_TR25265|c4_g2	Cluster-107150.1_TR25265|c4_g2_i6	RHBL4_RAT^RHBL4_RAT^Q:811-140,H:27-249^39.21%ID^E:6e-46^RecName: Full=Rhomboid-related protein 4;^Eukaryota; Metazoa; Chordata; Craniata; Vertebrata; Euteleostomi; Mammalia; Eutheria; Euarchontoglires; Glires; Rodentia; Sciurognathi; Muroidea; Muridae; Murinae; Rattus	.	Cluster-107150.1_TR25265|c4_g2_i6|m.736	149-889[-]	RHBL4_RAT^RHBL4_RAT^Q:4-246,H:2-245^38.71%ID^E:3e-49^RecName: Full=Rhomboid-related protein 4;^Eukaryota; Metazoa; Chordata; Craniata; Vertebrata; Euteleostomi; Mammalia; Eutheria; Euarchontoglires; Glires; Rodentia; Sciurognathi; Muroidea; Muridae; Murinae; Rattus	PF01694.20^Rhomboid^Rhomboid family^65-210^E:2.5e-20`PF08551.8^DUF1751^Eukaryotic integral membrane protein (DUF1751)^75-156^E:0.00029	.	ExpAA=88.04^PredHel=3^Topology=i107-129o168-190i195-217o	ENOG41100KJ^Rhomboid domain containing	KEGG:rno:316557`KO:K09651	GO:0005789^cellular_component^endoplasmic reticulum membrane`GO:0044322^cellular_component^endoplasmic reticulum quality control compartment`GO:0030176^cellular_component^integral component of endoplasmic reticulum membrane`GO:0005739^cellular_component^mitochondrion`GO:0004175^molecular_function^endopeptidase activity`GO:0004252^molecular_function^serine-type endopeptidase activity`GO:0006915^bi…	GO:0004252^molecular_function^serine-type endopeptidase activity`GO:0016021^cellular_component^integral component of membrane`GO:0006890^biological_process^retrograde vesicle-mediated transport, Golgi to ER
Cluster-107150.1_TR25265|c4_g2	Cluster-107150.1_TR25265|c4_g2_i5	RHBL4_RAT^RHBL4_RAT^Q:811-140,H:27-249^39.21%ID^E:5e-45^RecName: Full=Rhomboid-related protein 4;^Eukaryota; Metazoa; Chordata; Craniata; Vertebrata; Euteleostomi; Mammalia; Eutheria; Euarchontoglires; Glires; Rodentia; Sciurognathi; Muroidea; Muridae; Murinae; Rattus	.	Cluster-107150.1_TR25265|c4_g2_i5|m.737	149-970[-]	RHBL4_RAT^RHBL4_RAT^Q:31-273,H:2-245^38.71%ID^E:2e-48^RecName: Full=Rhomboid-related protein 4;^Eukaryota; Metazoa; Chordata; Craniata; Vertebrata; Euteleostomi; Mammalia; Eutheria; Euarchontoglires; Glires; Rodentia; Sciurognathi; Muroidea; Muridae; Murinae; Rattus	PF01694.20^Rhomboid^Rhomboid family^92-237^E:3.4e-20	.	ExpAA=90.18^PredHel=3^Topology=i134-156o195-217i222-244o	ENOG41100KJ^Rhomboid domain containing	KEGG:rno:316557`KO:K09651	GO:0005789^cellular_component^endoplasmic reticulum membrane`GO:0044322^cellular_component^endoplasmic reticulum quality control compartment`GO:0030176^cellular_component^integral component of endoplasmic reticulum membrane`GO:0005739^cellular_component^mitochondrion`GO:0004175^molecular_function^endopeptidase activity`GO:0004252^molecular_function^serine-type endopeptidase activity`GO:0006915^bi…	GO:0004252^molecular_function^serine-type endopeptidase activity`GO:0016021^cellular_component^integral component of membrane
Cluster-107150.1_TR25265|c4_g2	Cluster-107150.1_TR25265|c4_g2_i14	RHBL4_RAT^RHBL4_RAT^Q:811-140,H:27-249^39.21%ID^E:4e-46^RecName: Full=Rhomboid-related protein 4;^Eukaryota; Metazoa; Chordata; Craniata; Vertebrata; Euteleostomi; Mammalia; Eutheria; Euarchontoglires; Glires; Rodentia; Sciurognathi; Muroidea; Muridae; Murinae; Rattus	.	Cluster-107150.1_TR25265|c4_g2_i14|m.738	149-889[-]	RHBL4_RAT^RHBL4_RAT^Q:4-246,H:2-245^38.71%ID^E:3e-49^RecName: Full=Rhomboid-related protein 4;^Eukaryota; Metazoa; Chordata; Craniata; Vertebrata; Euteleostomi; Mammalia; Eutheria; Euarchontoglires; Glires; Rodentia; Sciurognathi; Muroidea; Muridae; Murinae; Rattus	PF01694.20^Rhomboid^Rhomboid family^65-210^E:2.5e-20`PF08551.8^DUF1751^Eukaryotic integral membrane protein (DUF1751)^75-156^E:0.00029	.	ExpAA=88.04^PredHel=3^Topology=i107-129o168-190i195-217o	ENOG41100KJ^Rhomboid domain containing	KEGG:rno:316557`KO:K09651	GO:0005789^cellular_component^endoplasmic reticulum membrane`GO:0044322^cellular_component^endoplasmic reticulum quality control compartment`GO:0030176^cellular_component^integral component of endoplasmic reticulum membrane`GO:0005739^cellular_component^mitochondrion`GO:0004175^molecular_function^endopeptidase activity`GO:0004252^molecular_function^serine-type endopeptidase activity`GO:0006915^bi…	GO:0004252^molecular_function^serine-type endopeptidase activity`GO:0016021^cellular_component^integral component of membrane`GO:0006890^biological_process^retrograde vesicle-mediated transport, Golgi to ER
Cluster-107150.1_TR25265|c4_g2	Cluster-107150.1_TR25265|c4_g2_i4	RHBL4_HUMAN^RHBL4_HUMAN^Q:539-159,H:22-145^37.8%ID^E:1e-17^RecName: Full=Rhomboid-related protein 4;^Eukaryota; Metazoa; Chordata; Craniata; Vertebrata; Euteleostomi; Mammalia; Eutheria; Euarchontoglires; Primates; Haplorrhini; Catarrhini; Hominidae; Homo	.	Cluster-107150.1_TR25265|c4_g2_i4|m.739	147-602[-]	RHBL4_HUMAN^RHBL4_HUMAN^Q:4-148,H:2-145^37.41%ID^E:4e-21^RecName: Full=Rhomboid-related protein 4;^Eukaryota; Metazoa; Chordata; Craniata; Vertebrata; Euteleostomi; Mammalia; Eutheria; Euarchontoglires; Primates; Haplorrhini; Catarrhini; Hominidae; Homo	PF01694.20^Rhomboid^Rhomboid family^65-148^E:7.1e-11	.	ExpAA=40.62^PredHel=1^Topology=i107-129o	ENOG41100KJ^Rhomboid domain containing	KEGG:hsa:84236`KO:K09651	GO:0005783^cellular_component^endoplasmic reticulum`GO:0005789^cellular_component^endoplasmic reticulum membrane`GO:0044322^cellular_component^endoplasmic reticulum quality control compartment`GO:0030176^cellular_component^integral component of endoplasmic reticulum membrane`GO:0005739^cellular_component^mitochondrion`GO:0004175^molecular_function^endopeptidase activity`GO:0004252^molecular_funct…	GO:0004252^molecular_function^serine-type endopeptidase activity`GO:0016021^cellular_component^integral component of membrane
Cluster-107150.1_TR25265|c4_g2	Cluster-107150.1_TR25265|c4_g2_i2	RHBL4_HUMAN^RHBL4_HUMAN^Q:1102-563,H:22-198^41.67%ID^E:8e-35^RecName: Full=Rhomboid-related protein 4;^Eukaryota; Metazoa; Chordata; Craniata; Vertebrata; Euteleostomi; Mammalia; Eutheria; Euarchontoglires; Primates; Haplorrhini; Catarrhini; Hominidae; Homo	.	Cluster-107150.1_TR25265|c4_g2_i2|m.740	542-1246[-]	RHBL4_HUMAN^RHBL4_HUMAN^Q:31-228,H:2-198^41%ID^E:6e-40^RecName: Full=Rhomboid-related protein 4;^Eukaryota; Metazoa; Chordata; Craniata; Vertebrata; Euteleostomi; Mammalia; Eutheria; Euarchontoglires; Primates; Haplorrhini; Catarrhini; Hominidae; Homo	PF01694.20^Rhomboid^Rhomboid family^92-230^E:2.5e-17`PF08551.8^DUF1751^Eukaryotic integral membrane protein (DUF1751)^101-183^E:0.00026	.	ExpAA=77.52^PredHel=4^Topology=i51-73o134-156i169-186o206-228i	ENOG41100KJ^Rhomboid domain containing	KEGG:hsa:84236`KO:K09651	GO:0005783^cellular_component^endoplasmic reticulum`GO:0005789^cellular_component^endoplasmic reticulum membrane`GO:0044322^cellular_component^endoplasmic reticulum quality control compartment`GO:0030176^cellular_component^integral component of endoplasmic reticulum membrane`GO:0005739^cellular_component^mitochondrion`GO:0004175^molecular_function^endopeptidase activity`GO:0004252^molecular_funct…	GO:0004252^molecular_function^serine-type endopeptidase activity`GO:0016021^cellular_component^integral component of membrane`GO:0006890^biological_process^retrograde vesicle-mediated transport, Golgi to ER
Cluster-107150.1_TR25265|c4_g2	Cluster-107150.1_TR25265|c4_g2_i1	RHBL4_HUMAN^RHBL4_HUMAN^Q:1102-563,H:22-198^41.67%ID^E:2e-35^RecName: Full=Rhomboid-related protein 4;^Eukaryota; Metazoa; Chordata; Craniata; Vertebrata; Euteleostomi; Mammalia; Eutheria; Euarchontoglires; Primates; Haplorrhini; Catarrhini; Hominidae; Homo	.	Cluster-107150.1_TR25265|c4_g2_i1|m.741	542-1165[-]	RHBL4_MOUSE^RHBL4_MOUSE^Q:4-201,H:2-198^40.8%ID^E:1e-40^RecName: Full=Rhomboid-related protein 4;^Eukaryota; Metazoa; Chordata; Craniata; Vertebrata; Euteleostomi; Mammalia; Eutheria; Euarchontoglires; Glires; Rodentia; Sciurognathi; Muroidea; Muridae; Murinae; Mus; Mus	PF01694.20^Rhomboid^Rhomboid family^65-203^E:1.8e-17`PF08551.8^DUF1751^Eukaryotic integral membrane protein (DUF1751)^74-156^E:0.0002	.	ExpAA=75.27^PredHel=4^Topology=i24-46o107-129i142-159o179-201i	ENOG41100KJ^Rhomboid domain containing	KEGG:mmu:76867`KO:K09651	GO:0005783^cellular_component^endoplasmic reticulum`GO:0005789^cellular_component^endoplasmic reticulum membrane`GO:0044322^cellular_component^endoplasmic reticulum quality control compartment`GO:0030176^cellular_component^integral component of endoplasmic reticulum membrane`GO:0005739^cellular_component^mitochondrion`GO:0004175^molecular_function^endopeptidase activity`GO:0008233^molecular_funct…	GO:0004252^molecular_function^serine-type endopeptidase activity`GO:0016021^cellular_component^integral component of membrane`GO:0006890^biological_process^retrograde vesicle-mediated transport, Golgi to ER
Cluster-107150.1_TR25265|c4_g2	Cluster-107150.1_TR25265|c4_g2_i11	RHBL4_RAT^RHBL4_RAT^Q:562-140,H:107-249^39.86%ID^E:6e-27^RecName: Full=Rhomboid-related protein 4;^Eukaryota; Metazoa; Chordata; Craniata; Vertebrata; Euteleostomi; Mammalia; Eutheria; Euarchontoglires; Glires; Rodentia; Sciurognathi; Muroidea; Muridae; Murinae; Rattus`RHBL4_RAT^RHBL4_RAT^Q:997-776,H:27-97^37.33%ID^E:3e-06^RecName: Full=Rhomboid-related protein 4;^Eukaryota; Metazoa; Chordata; Cr…	.	Cluster-107150.1_TR25265|c4_g2_i11|m.743	770-1075[-]	RHBL4_MOUSE^RHBL4_MOUSE^Q:4-99,H:2-96^38.38%ID^E:6e-12^RecName: Full=Rhomboid-related protein 4;^Eukaryota; Metazoa; Chordata; Craniata; Vertebrata; Euteleostomi; Mammalia; Eutheria; Euarchontoglires; Glires; Rodentia; Sciurognathi; Muroidea; Muridae; Murinae; Mus; Mus	.	.	.	ENOG41100KJ^Rhomboid domain containing	KEGG:mmu:76867`KO:K09651	GO:0005783^cellular_component^endoplasmic reticulum`GO:0005789^cellular_component^endoplasmic reticulum membrane`GO:0044322^cellular_component^endoplasmic reticulum quality control compartment`GO:0030176^cellular_component^integral component of endoplasmic reticulum membrane`GO:0005739^cellular_component^mitochondrion`GO:0004175^molecular_function^endopeptidase activity`GO:0008233^molecular_funct…	.
Cluster-107150.1_TR25265|c4_g2	Cluster-107150.1_TR25265|c4_g2_i11	RHBL4_RAT^RHBL4_RAT^Q:562-140,H:107-249^39.86%ID^E:6e-27^RecName: Full=Rhomboid-related protein 4;^Eukaryota; Metazoa; Chordata; Craniata; Vertebrata; Euteleostomi; Mammalia; Eutheria; Euarchontoglires; Glires; Rodentia; Sciurognathi; Muroidea; Muridae; Murinae; Rattus`RHBL4_RAT^RHBL4_RAT^Q:997-776,H:27-97^37.33%ID^E:3e-06^RecName: Full=Rhomboid-related protein 4;^Eukaryota; Metazoa; Chordata; Cr…	.	Cluster-107150.1_TR25265|c4_g2_i11|m.742	149-475[-]	RHBL4_RAT^RHBL4_RAT^Q:2-108,H:137-245^44.95%ID^E:1e-24^RecName: Full=Rhomboid-related protein 4;^Eukaryota; Metazoa; Chordata; Craniata; Vertebrata; Euteleostomi; Mammalia; Eutheria; Euarchontoglires; Glires; Rodentia; Sciurognathi; Muroidea; Muridae; Murinae; Rattus	PF01694.20^Rhomboid^Rhomboid family^4-72^E:2.6e-09	.	ExpAA=39.72^PredHel=2^Topology=i30-52o57-79i	ENOG41100KJ^Rhomboid domain containing	KEGG:rno:316557`KO:K09651	GO:0005789^cellular_component^endoplasmic reticulum membrane`GO:0044322^cellular_component^endoplasmic reticulum quality control compartment`GO:0030176^cellular_component^integral component of endoplasmic reticulum membrane`GO:0005739^cellular_component^mitochondrion`GO:0004175^molecular_function^endopeptidase activity`GO:0004252^molecular_function^serine-type endopeptidase activity`GO:0006915^bi…	GO:0004252^molecular_function^serine-type endopeptidase activity`GO:0016021^cellular_component^integral component of membrane
Cluster-107150.1_TR25265|c4_g2	Cluster-107150.1_TR25265|c4_g2_i8	RHBL4_RAT^RHBL4_RAT^Q:562-140,H:107-249^39.86%ID^E:9e-27^RecName: Full=Rhomboid-related protein 4;^Eukaryota; Metazoa; Chordata; Craniata; Vertebrata; Euteleostomi; Mammalia; Eutheria; Euarchontoglires; Glires; Rodentia; Sciurognathi; Muroidea; Muridae; Murinae; Rattus`RHBL4_RAT^RHBL4_RAT^Q:997-776,H:27-97^37.33%ID^E:4e-06^RecName: Full=Rhomboid-related protein 4;^Eukaryota; Metazoa; Chordata; Cr…	.	Cluster-107150.1_TR25265|c4_g2_i8|m.744	770-1156[-]	RHBL4_MOUSE^RHBL4_MOUSE^Q:32-126,H:3-96^38.78%ID^E:5e-11^RecName: Full=Rhomboid-related protein 4;^Eukaryota; Metazoa; Chordata; Craniata; Vertebrata; Euteleostomi; Mammalia; Eutheria; Euarchontoglires; Glires; Rodentia; Sciurognathi; Muroidea; Muridae; Murinae; Mus; Mus	.	.	.	ENOG41100KJ^Rhomboid domain containing	KEGG:mmu:76867`KO:K09651	GO:0005783^cellular_component^endoplasmic reticulum`GO:0005789^cellular_component^endoplasmic reticulum membrane`GO:0044322^cellular_component^endoplasmic reticulum quality control compartment`GO:0030176^cellular_component^integral component of endoplasmic reticulum membrane`GO:0005739^cellular_component^mitochondrion`GO:0004175^molecular_function^endopeptidase activity`GO:0008233^molecular_funct…	.
Cluster-107150.1_TR25265|c4_g2	Cluster-107150.1_TR25265|c4_g2_i8	RHBL4_RAT^RHBL4_RAT^Q:562-140,H:107-249^39.86%ID^E:9e-27^RecName: Full=Rhomboid-related protein 4;^Eukaryota; Metazoa; Chordata; Craniata; Vertebrata; Euteleostomi; Mammalia; Eutheria; Euarchontoglires; Glires; Rodentia; Sciurognathi; Muroidea; Muridae; Murinae; Rattus`RHBL4_RAT^RHBL4_RAT^Q:997-776,H:27-97^37.33%ID^E:4e-06^RecName: Full=Rhomboid-related protein 4;^Eukaryota; Metazoa; Chordata; Cr…	.	Cluster-107150.1_TR25265|c4_g2_i8|m.745	149-475[-]	RHBL4_RAT^RHBL4_RAT^Q:2-108,H:137-245^44.95%ID^E:1e-24^RecName: Full=Rhomboid-related protein 4;^Eukaryota; Metazoa; Chordata; Craniata; Vertebrata; Euteleostomi; Mammalia; Eutheria; Euarchontoglires; Glires; Rodentia; Sciurognathi; Muroidea; Muridae; Murinae; Rattus	PF01694.20^Rhomboid^Rhomboid family^4-72^E:2.6e-09	.	ExpAA=39.72^PredHel=2^Topology=i30-52o57-79i	ENOG41100KJ^Rhomboid domain containing	KEGG:rno:316557`KO:K09651	GO:0005789^cellular_component^endoplasmic reticulum membrane`GO:0044322^cellular_component^endoplasmic reticulum quality control compartment`GO:0030176^cellular_component^integral component of endoplasmic reticulum membrane`GO:0005739^cellular_component^mitochondrion`GO:0004175^molecular_function^endopeptidase activity`GO:0004252^molecular_function^serine-type endopeptidase activity`GO:0006915^bi…	GO:0004252^molecular_function^serine-type endopeptidase activity`GO:0016021^cellular_component^integral component of membrane
Cluster-107150.1_TR25265|c4_g2	Cluster-107150.1_TR25265|c4_g2_i10	RHBL4_HUMAN^RHBL4_HUMAN^Q:725-435,H:22-116^37.76%ID^E:3e-07^RecName: Full=Rhomboid-related protein 4;^Eukaryota; Metazoa; Chordata; Craniata; Vertebrata; Euteleostomi; Mammalia; Eutheria; Euarchontoglires; Primates; Haplorrhini; Catarrhini; Hominidae; Homo	.	Cluster-107150.1_TR25265|c4_g2_i10|m.746	483-788[-]	RHBL4_MOUSE^RHBL4_MOUSE^Q:4-99,H:2-96^38.38%ID^E:6e-12^RecName: Full=Rhomboid-related protein 4;^Eukaryota; Metazoa; Chordata; Craniata; Vertebrata; Euteleostomi; Mammalia; Eutheria; Euarchontoglires; Glires; Rodentia; Sciurognathi; Muroidea; Muridae; Murinae; Mus; Mus	.	.	.	ENOG41100KJ^Rhomboid domain containing	KEGG:mmu:76867`KO:K09651	GO:0005783^cellular_component^endoplasmic reticulum`GO:0005789^cellular_component^endoplasmic reticulum membrane`GO:0044322^cellular_component^endoplasmic reticulum quality control compartment`GO:0030176^cellular_component^integral component of endoplasmic reticulum membrane`GO:0005739^cellular_component^mitochondrion`GO:0004175^molecular_function^endopeptidase activity`GO:0008233^molecular_funct…	.
Cluster-107150.1_TR25265|c4_g2	Cluster-107150.1_TR25265|c4_g2_i9	RHBL4_HUMAN^RHBL4_HUMAN^Q:710-435,H:27-116^38.71%ID^E:2e-07^RecName: Full=Rhomboid-related protein 4;^Eukaryota; Metazoa; Chordata; Craniata; Vertebrata; Euteleostomi; Mammalia; Eutheria; Euarchontoglires; Primates; Haplorrhini; Catarrhini; Hominidae; Homo	.	Cluster-107150.1_TR25265|c4_g2_i9|m.747	483-788[-]	RHBL4_MOUSE^RHBL4_MOUSE^Q:4-99,H:2-96^38.38%ID^E:6e-12^RecName: Full=Rhomboid-related protein 4;^Eukaryota; Metazoa; Chordata; Craniata; Vertebrata; Euteleostomi; Mammalia; Eutheria; Euarchontoglires; Glires; Rodentia; Sciurognathi; Muroidea; Muridae; Murinae; Mus; Mus	.	.	.	ENOG41100KJ^Rhomboid domain containing	KEGG:mmu:76867`KO:K09651	GO:0005783^cellular_component^endoplasmic reticulum`GO:0005789^cellular_component^endoplasmic reticulum membrane`GO:0044322^cellular_component^endoplasmic reticulum quality control compartment`GO:0030176^cellular_component^integral component of endoplasmic reticulum membrane`GO:0005739^cellular_component^mitochondrion`GO:0004175^molecular_function^endopeptidase activity`GO:0008233^molecular_funct…	.
Cluster-107150.0_TR23535|c0_g1	Cluster-107150.0_TR23535|c0_g1_i1	.	.	.	.	.	.	.	.	.	.	.	.
Cluster-39186.0_TR309821|c0_g1	Cluster-39186.0_TR309821|c0_g1_i1	.	.	.	.	.	.	.	.	.	.	.	.
Cluster-4627.0_TR48423|c3_g1	Cluster-4627.0_TR48423|c3_g1_i1	.	.	.	.	.	.	.	.	.	.	.	.
Cluster-14674.0_TR374120|c0_g1	Cluster-14674.0_TR374120|c0_g1_i1	.	.	.	.	.	.	.	.	.	.	.	.
Cluster-123061.0_TR5310|c0_g1	Cluster-123061.0_TR5310|c0_g1_i1	.	.	.	.	.	.	.	.	.	.	.	.
Cluster-110330.0_TR313543|c0_g1	Cluster-110330.0_TR313543|c0_g1_i1	.	.	.	.	.	.	.	.	.	.	.	.
Cluster-90782.0_TR16028|c1_g6	Cluster-90782.0_TR16028|c1_g6_i1	SUCHY_MOUSE^SUCHY_MOUSE^Q:3858-2788,H:51-409^39%ID^E:1e-78^RecName: Full=Succinate--hydroxymethylglutarate CoA-transferase;^Eukaryota; Metazoa; Chordata; Craniata; Vertebrata; Euteleostomi; Mammalia; Eutheria; Euarchontoglires; Glires; Rodentia; Sciurognathi; Muroidea; Muridae; Murinae; Mus; Mus	.	Cluster-90782.0_TR16028|c1_g6_i1|m.753	2896-3861[+]	.	.	.	.	.	.	.	.
Cluster-90782.0_TR16028|c1_g6	Cluster-90782.0_TR16028|c1_g6_i1	SUCHY_MOUSE^SUCHY_MOUSE^Q:3858-2788,H:51-409^39%ID^E:1e-78^RecName: Full=Succinate--hydroxymethylglutarate CoA-transferase;^Eukaryota; Metazoa; Chordata; Craniata; Vertebrata; Euteleostomi; Mammalia; Eutheria; Euarchontoglires; Glires; Rodentia; Sciurognathi; Muroidea; Muridae; Murinae; Mus; Mus	.	Cluster-90782.0_TR16028|c1_g6_i1|m.757	788-1144[+]	.	.	.	.	.	.	.	.
Cluster-90782.0_TR16028|c1_g6	Cluster-90782.0_TR16028|c1_g6_i1	SUCHY_MOUSE^SUCHY_MOUSE^Q:3858-2788,H:51-409^39%ID^E:1e-78^RecName: Full=Succinate--hydroxymethylglutarate CoA-transferase;^Eukaryota; Metazoa; Chordata; Craniata; Vertebrata; Euteleostomi; Mammalia; Eutheria; Euarchontoglires; Glires; Rodentia; Sciurognathi; Muroidea; Muridae; Murinae; Mus; Mus	.	Cluster-90782.0_TR16028|c1_g6_i1|m.750	1154-2758[-]	MHETH_IDESA^MHETH_IDESA^Q:76-532,H:88-602^36.08%ID^E:1e-80^RecName: Full=Mono(2-hydroxyethyl) terephthalate hydrolase {ECO:0000303|PubMed:26965627};^Bacteria; Proteobacteria; Betaproteobacteria; Burkholderiales; Ideonella	.	.	.	.	.	GO:0009279^cellular_component^cell outer membrane`GO:0052689^molecular_function^carboxylic ester hydrolase activity`GO:0046872^molecular_function^metal ion binding`GO:0071310^biological_process^cellular response to organic substance`GO:0042178^biological_process^xenobiotic catabolic process	.
Cluster-90782.0_TR16028|c1_g6	Cluster-90782.0_TR16028|c1_g6_i1	SUCHY_MOUSE^SUCHY_MOUSE^Q:3858-2788,H:51-409^39%ID^E:1e-78^RecName: Full=Succinate--hydroxymethylglutarate CoA-transferase;^Eukaryota; Metazoa; Chordata; Craniata; Vertebrata; Euteleostomi; Mammalia; Eutheria; Euarchontoglires; Glires; Rodentia; Sciurognathi; Muroidea; Muridae; Murinae; Mus; Mus	.	Cluster-90782.0_TR16028|c1_g6_i1|m.752	1872-2897[-]	.	.	.	.	.	.	.	.
Cluster-90782.0_TR16028|c1_g6	Cluster-90782.0_TR16028|c1_g6_i1	SUCHY_MOUSE^SUCHY_MOUSE^Q:3858-2788,H:51-409^39%ID^E:1e-78^RecName: Full=Succinate--hydroxymethylglutarate CoA-transferase;^Eukaryota; Metazoa; Chordata; Craniata; Vertebrata; Euteleostomi; Mammalia; Eutheria; Euarchontoglires; Glires; Rodentia; Sciurognathi; Muroidea; Muridae; Murinae; Mus; Mus	.	Cluster-90782.0_TR16028|c1_g6_i1|m.758	293-631[+]	.	.	.	.	.	.	.	.
Cluster-90782.0_TR16028|c1_g6	Cluster-90782.0_TR16028|c1_g6_i1	SUCHY_MOUSE^SUCHY_MOUSE^Q:3858-2788,H:51-409^39%ID^E:1e-78^RecName: Full=Succinate--hydroxymethylglutarate CoA-transferase;^Eukaryota; Metazoa; Chordata; Craniata; Vertebrata; Euteleostomi; Mammalia; Eutheria; Euarchontoglires; Glires; Rodentia; Sciurognathi; Muroidea; Muridae; Murinae; Mus; Mus	.	Cluster-90782.0_TR16028|c1_g6_i1|m.751	2719-3861[-]	SUCHY_MOUSE^SUCHY_MOUSE^Q:2-358,H:51-409^39%ID^E:3e-85^RecName: Full=Succinate--hydroxymethylglutarate CoA-transferase;^Eukaryota; Metazoa; Chordata; Craniata; Vertebrata; Euteleostomi; Mammalia; Eutheria; Euarchontoglires; Glires; Rodentia; Sciurognathi; Muroidea; Muridae; Murinae; Mus; Mus	.	.	.	COG1804^l-carnitine dehydratase bile acid-inducible protein F	KEGG:mmu:192136`KO:K18703	GO:0005739^cellular_component^mitochondrion`GO:0047369^molecular_function^succinate-hydroxymethylglutarate CoA-transferase activity	.
Cluster-90782.0_TR16028|c1_g6	Cluster-90782.0_TR16028|c1_g6_i1	SUCHY_MOUSE^SUCHY_MOUSE^Q:3858-2788,H:51-409^39%ID^E:1e-78^RecName: Full=Succinate--hydroxymethylglutarate CoA-transferase;^Eukaryota; Metazoa; Chordata; Craniata; Vertebrata; Euteleostomi; Mammalia; Eutheria; Euarchontoglires; Glires; Rodentia; Sciurognathi; Muroidea; Muridae; Murinae; Mus; Mus	.	Cluster-90782.0_TR16028|c1_g6_i1|m.749	1376-3211[+]	.	.	.	.	.	.	.	.
Cluster-79569.0_TR339504|c0_g1	Cluster-79569.0_TR339504|c0_g1_i1	.	.	.	.	.	.	.	.	.	.	.	.
Cluster-184603.0_TR68290|c4_g2	Cluster-184603.0_TR68290|c4_g2_i1	.	.	.	.	.	.	.	.	.	.	.	.
Cluster-4877.0_TR256700|c0_g1	Cluster-4877.0_TR256700|c0_g1_i1	.	.	.	.	.	.	.	.	.	.	.	.
Cluster-97737.0_TR17673|c8_g4	Cluster-97737.0_TR17673|c8_g4_i1	.	.	.	.	.	.	.	.	.	.	.	.
Cluster-58851.0_TR30962|c0_g2	Cluster-58851.0_TR30962|c0_g2_i1	.	.	.	.	.	.	.	.	.	.	.	.
Cluster-58851.0_TR30962|c0_g1	Cluster-58851.0_TR30962|c0_g1_i1	.	.	.	.	.	.	.	.	.	.	.	.
Cluster-36414.0_TR146707|c0_g1	Cluster-36414.0_TR146707|c0_g1_i1	.	.	.	.	.	.	.	.	.	.	.	.
Cluster-12121.0_TR45219|c0_g1	Cluster-12121.0_TR45219|c0_g1_i2	.	.	.	.	.	.	.	.	.	.	.	.
Cluster-12121.0_TR45219|c0_g1	Cluster-12121.0_TR45219|c0_g1_i1	.	.	.	.	.	.	.	.	.	.	.	.
Cluster-59183.0_TR68911|c0_g2	Cluster-59183.0_TR68911|c0_g2_i1	.	.	.	.	.	.	.	.	.	.	.	.
Cluster-78229.0_TR134612|c0_g2	Cluster-78229.0_TR134612|c0_g2_i1	.	.	.	.	.	.	.	.	.	.	.	.
Cluster-30619.0_TR159098|c0_g2	Cluster-30619.0_TR159098|c0_g2_i1	.	.	.	.	.	.	.	.	.	.	.	.
Cluster-30619.0_TR159098|c0_g1	Cluster-30619.0_TR159098|c0_g1_i1	.	.	.	.	.	.	.	.	.	.	.	.
Cluster-143830.0_TR111217|c0_g1	Cluster-143830.0_TR111217|c0_g1_i2	.	.	.	.	.	.	.	.	.	.	.	.
Cluster-143830.0_TR111217|c0_g1	Cluster-143830.0_TR111217|c0_g1_i1	.	.	.	.	.	.	.	.	.	.	.	.
Cluster-2349.0_TR45811|c0_g1	Cluster-2349.0_TR45811|c0_g1_i1	NAGAB_CHICK^NAGAB_CHICK^Q:1326-145,H:1-389^48.99%ID^E:2e-133^RecName: Full=Alpha-N-acetylgalactosaminidase;^Eukaryota; Metazoa; Chordata; Craniata; Vertebrata; Euteleostomi; Archelosauria; Archosauria; Dinosauria; Saurischia; Theropoda; Coelurosauria; Aves; Neognathae; Galloanserae; Galliformes; Phasianidae; Phasianinae; Gallus	.	Cluster-2349.0_TR45811|c0_g1_i1|m.760	76-1401[-]	NAGAB_CHICK^NAGAB_CHICK^Q:26-419,H:1-389^48.99%ID^E:8e-134^RecName: Full=Alpha-N-acetylgalactosaminidase;^Eukaryota; Metazoa; Chordata; Craniata; Vertebrata; Euteleostomi; Archelosauria; Archosauria; Dinosauria; Saurischia; Theropoda; Coelurosauria; Aves; Neognathae; Galloanserae; Galliformes; Phasianidae; Phasianinae; Gallus	PF16499.3^Melibiase_2^Alpha galactosidase A^33-408^E:1.7e-149`PF02065.16^Melibiase^Melibiase^77-129^E:8.6e-05	.	ExpAA=15.17^PredHel=1^Topology=i7-26o	ENOG410XPF1^alpha-galactosidase	.	GO:0005737^cellular_component^cytoplasm`GO:0005764^cellular_component^lysosome`GO:0004557^molecular_function^alpha-galactosidase activity`GO:0008456^molecular_function^alpha-N-acetylgalactosaminidase activity`GO:0005975^biological_process^carbohydrate metabolic process`GO:0016139^biological_process^glycoside catabolic process	GO:0004553^molecular_function^hydrolase activity, hydrolyzing O-glycosyl compounds`GO:0005975^biological_process^carbohydrate metabolic process`GO:0004557^molecular_function^alpha-galactosidase activity
Cluster-160996.0_TR69138|c0_g1	Cluster-160996.0_TR69138|c0_g1_i1	.	.	.	.	.	.	.	.	.	.	.	.
Cluster-569.15150_TR40417|c2_g1	Cluster-569.15150_TR40417|c2_g1_i2	.	.	.	.	.	.	.	.	.	.	.	.
Cluster-569.15151_TR40358|c5_g6	Cluster-569.15151_TR40358|c5_g6_i4	.	.	.	.	.	.	.	.	.	.	.	.
Cluster-569.15151_TR40358|c5_g6	Cluster-569.15151_TR40358|c5_g6_i1	.	.	.	.	.	.	.	.	.	.	.	.
Cluster-569.15151_TR40358|c5_g6	Cluster-569.15151_TR40358|c5_g6_i2	.	.	.	.	.	.	.	.	.	.	.	.
Cluster-569.15151_TR40358|c5_g6	Cluster-569.15151_TR40358|c5_g6_i3	.	.	.	.	.	.	.	.	.	.	.	.
Cluster-569.15152_TR8616|c0_g1	Cluster-569.15152_TR8616|c0_g1_i1	.	.	.	.	.	.	.	.	.	.	.	.
Cluster-569.15153_TR40417|c2_g1	Cluster-569.15153_TR40417|c2_g1_i1	.	.	.	.	.	.	.	.	.	.	.	.
Cluster-569.15154_TR213725|c0_g1	Cluster-569.15154_TR213725|c0_g1_i1	.	.	.	.	.	.	.	.	.	.	.	.
Cluster-569.15155_TR29908|c1_g1	Cluster-569.15155_TR29908|c1_g1_i2	LRP8_CHICK^LRP8_CHICK^Q:239-81,H:253-307^52.73%ID^E:1e-07^RecName: Full=Low-density lipoprotein receptor-related protein 8;^Eukaryota; Metazoa; Chordata; Craniata; Vertebrata; Euteleostomi; Archelosauria; Archosauria; Dinosauria; Saurischia; Theropoda; Coelurosauria; Aves; Neognathae; Galloanserae; Galliformes; Phasianidae; Phasianinae; Gallus	.	.	.	.	.	.	.	ENOG410YQ6J^low density lipoprotein	KEGG:gga:396102`KO:K20052	GO:0016021^cellular_component^integral component of membrane`GO:0005509^molecular_function^calcium ion binding`GO:0006897^biological_process^endocytosis`GO:0021517^biological_process^ventral spinal cord development	.
Cluster-569.15155_TR29908|c1_g1	Cluster-569.15155_TR29908|c1_g1_i1	.	.	.	.	.	.	.	.	.	.	.	.
Cluster-569.15156_TR233780|c0_g1	Cluster-569.15156_TR233780|c0_g1_i1	.	.	.	.	.	.	.	.	.	.	.	.
Cluster-569.15157_TR14763|c0_g1	Cluster-569.15157_TR14763|c0_g1_i1	.	.	.	.	.	.	.	.	.	.	.	.
Cluster-569.15158_TR49798|c2_g1	Cluster-569.15158_TR49798|c2_g1_i1	.	.	.	.	.	.	.	.	.	.	.	.
Cluster-569.15158_TR49798|c2_g1	Cluster-569.15158_TR49798|c2_g1_i2	.	.	.	.	.	.	.	.	.	.	.	.
Cluster-569.15159_TR70906|c0_g2	Cluster-569.15159_TR70906|c0_g2_i1	.	.	.	.	.	.	.	.	.	.	.	.
Cluster-120042.0_TR19374|c2_g2	Cluster-120042.0_TR19374|c2_g2_i1	.	.	Cluster-120042.0_TR19374|c2_g2_i1|m.764	81-491[-]	.	.	.	.	.	.	.	.
Cluster-121673.0_TR39607|c0_g1	Cluster-121673.0_TR39607|c0_g1_i3	.	.	.	.	.	.	.	.	.	.	.	.
Cluster-121673.0_TR39607|c0_g1	Cluster-121673.0_TR39607|c0_g1_i5	.	.	.	.	.	.	.	.	.	.	.	.
Cluster-184191.0_TR105283|c0_g1	Cluster-184191.0_TR105283|c0_g1_i2	.	.	.	.	.	.	.	.	.	.	.	.
Cluster-184191.0_TR105283|c0_g1	Cluster-184191.0_TR105283|c0_g1_i1	.	.	.	.	.	.	.	.	.	.	.	.
Cluster-149114.1_TR78479|c2_g5	Cluster-149114.1_TR78479|c2_g5_i1	.	.	.	.	.	.	.	.	.	.	.	.
Cluster-7504.0_TR86080|c0_g1	Cluster-7504.0_TR86080|c0_g1_i1	MYLK_RABIT^MYLK_RABIT^Q:1631-729,H:684-983^50.83%ID^E:1e-90^RecName: Full=Myosin light chain kinase, smooth muscle;^Eukaryota; Metazoa; Chordata; Craniata; Vertebrata; Euteleostomi; Mammalia; Eutheria; Euarchontoglires; Glires; Lagomorpha; Leporidae; Oryctolagus	.	Cluster-7504.0_TR86080|c0_g1_i1|m.766	435-1664[-]	MYLK_BOVIN^MYLK_BOVIN^Q:12-312,H:713-1012^50.83%ID^E:3e-94^RecName: Full=Myosin light chain kinase, smooth muscle;^Eukaryota; Metazoa; Chordata; Craniata; Vertebrata; Euteleostomi; Mammalia; Eutheria; Laurasiatheria; Cetartiodactyla; Ruminantia; Pecora; Bovidae; Bovinae; Bos	.	.	.	.	KEGG:bta:338037`KO:K00907	GO:0032154^cellular_component^cleavage furrow`GO:0005737^cellular_component^cytoplasm`GO:0005856^cellular_component^cytoskeleton`GO:0030027^cellular_component^lamellipodium`GO:0005524^molecular_function^ATP binding`GO:0046872^molecular_function^metal ion binding`GO:0004687^molecular_function^myosin light chain kinase activity`GO:0030335^biological_process^positive regulation of cell migration`GO:…	.
Cluster-176946.0_TR54990|c5_g8	Cluster-176946.0_TR54990|c5_g8_i1	.	.	.	.	.	.	.	.	.	.	.	.
Cluster-25076.0_TR308838|c0_g1	Cluster-25076.0_TR308838|c0_g1_i1	.	.	.	.	.	.	.	.	.	.	.	.
Cluster-55067.0_TR202012|c0_g2	Cluster-55067.0_TR202012|c0_g2_i1	.	.	.	.	.	.	.	.	.	.	.	.
Cluster-55067.0_TR202012|c0_g1	Cluster-55067.0_TR202012|c0_g1_i1	.	.	.	.	.	.	.	.	.	.	.	.
Cluster-71661.0_TR143574|c0_g1	Cluster-71661.0_TR143574|c0_g1_i1	.	.	.	.	.	.	.	.	.	.	.	.
Cluster-142992.0_TR62085|c0_g1	Cluster-142992.0_TR62085|c0_g1_i2	.	.	.	.	.	.	.	.	.	.	.	.
Cluster-142992.0_TR62085|c0_g1	Cluster-142992.0_TR62085|c0_g1_i1	RT14_BOVIN^RT14_BOVIN^Q:141-440,H:29-128^61%ID^E:1e-36^RecName: Full=28S ribosomal protein S14, mitochondrial;^Eukaryota; Metazoa; Chordata; Craniata; Vertebrata; Euteleostomi; Mammalia; Eutheria; Laurasiatheria; Cetartiodactyla; Ruminantia; Pecora; Bovidae; Bovinae; Bos	.	Cluster-142992.0_TR62085|c0_g1_i1|m.767	21-443[+]	RT14_BOVIN^RT14_BOVIN^Q:41-140,H:29-128^61%ID^E:2e-38^RecName: Full=28S ribosomal protein S14, mitochondrial;^Eukaryota; Metazoa; Chordata; Craniata; Vertebrata; Euteleostomi; Mammalia; Eutheria; Laurasiatheria; Cetartiodactyla; Ruminantia; Pecora; Bovidae; Bovinae; Bos	PF00253.19^Ribosomal_S14^Ribosomal protein S14p/S29e^87-138^E:1.6e-16	.	.	COG0199^Binds 16S rRNA, required for the assembly of 30S particles and may also be responsible for determining the conformation of the 16S rRNA at the A site (By similarity)	KEGG:bta:445421`KO:K02954	GO:0005743^cellular_component^mitochondrial inner membrane`GO:0005763^cellular_component^mitochondrial small ribosomal subunit`GO:0003735^molecular_function^structural constituent of ribosome`GO:0032543^biological_process^mitochondrial translation`GO:0070125^biological_process^mitochondrial translational elongation`GO:0070124^biological_process^mitochondrial translational initiation	GO:0003735^molecular_function^structural constituent of ribosome`GO:0006412^biological_process^translation`GO:0005622^cellular_component^intracellular`GO:0005840^cellular_component^ribosome
Cluster-8882.0_TR111557|c0_g2	Cluster-8882.0_TR111557|c0_g2_i1	SNW1_BOVIN^SNW1_BOVIN^Q:45-1589,H:1-520^58.41%ID^E:0^RecName: Full=SNW domain-containing protein 1;^Eukaryota; Metazoa; Chordata; Craniata; Vertebrata; Euteleostomi; Mammalia; Eutheria; Laurasiatheria; Cetartiodactyla; Ruminantia; Pecora; Bovidae; Bovinae; Bos	.	Cluster-8882.0_TR111557|c0_g2_i1|m.769	45-1613[+]	SNW1_BOVIN^SNW1_BOVIN^Q:1-515,H:1-520^58.41%ID^E:0^RecName: Full=SNW domain-containing protein 1;^Eukaryota; Metazoa; Chordata; Craniata; Vertebrata; Euteleostomi; Mammalia; Eutheria; Laurasiatheria; Cetartiodactyla; Ruminantia; Pecora; Bovidae; Bovinae; Bos	.	.	.	ENOG410XQGT^SNW domain containing 1	KEGG:bta:326578`KO:K06063	GO:0071013^cellular_component^catalytic step 2 spliceosome`GO:0008024^cellular_component^cyclin/CDK positive transcription elongation factor complex`GO:0016363^cellular_component^nuclear matrix`GO:0071146^cellular_component^SMAD3-SMAD4 protein complex`GO:0035257^molecular_function^nuclear hormone receptor binding`GO:0042974^molecular_function^retinoic acid receptor binding`GO:0046332^molecular_fu…	.
Cluster-8882.0_TR111557|c0_g1	Cluster-8882.0_TR111557|c0_g1_i1	SNW1_BOVIN^SNW1_BOVIN^Q:45-1589,H:1-520^58.6%ID^E:0^RecName: Full=SNW domain-containing protein 1;^Eukaryota; Metazoa; Chordata; Craniata; Vertebrata; Euteleostomi; Mammalia; Eutheria; Laurasiatheria; Cetartiodactyla; Ruminantia; Pecora; Bovidae; Bovinae; Bos	.	Cluster-8882.0_TR111557|c0_g1_i1|m.771	45-1613[+]	SNW1_BOVIN^SNW1_BOVIN^Q:1-515,H:1-520^58.6%ID^E:0^RecName: Full=SNW domain-containing protein 1;^Eukaryota; Metazoa; Chordata; Craniata; Vertebrata; Euteleostomi; Mammalia; Eutheria; Laurasiatheria; Cetartiodactyla; Ruminantia; Pecora; Bovidae; Bovinae; Bos	.	.	.	ENOG410XQGT^SNW domain containing 1	KEGG:bta:326578`KO:K06063	GO:0071013^cellular_component^catalytic step 2 spliceosome`GO:0008024^cellular_component^cyclin/CDK positive transcription elongation factor complex`GO:0016363^cellular_component^nuclear matrix`GO:0071146^cellular_component^SMAD3-SMAD4 protein complex`GO:0035257^molecular_function^nuclear hormone receptor binding`GO:0042974^molecular_function^retinoic acid receptor binding`GO:0046332^molecular_fu…	.
Cluster-8882.0_TR111557|c0_g3	Cluster-8882.0_TR111557|c0_g3_i1	SNW1_BOVIN^SNW1_BOVIN^Q:45-1589,H:1-520^58.41%ID^E:0^RecName: Full=SNW domain-containing protein 1;^Eukaryota; Metazoa; Chordata; Craniata; Vertebrata; Euteleostomi; Mammalia; Eutheria; Laurasiatheria; Cetartiodactyla; Ruminantia; Pecora; Bovidae; Bovinae; Bos	.	Cluster-8882.0_TR111557|c0_g3_i1|m.773	45-1613[+]	SNW1_BOVIN^SNW1_BOVIN^Q:1-515,H:1-520^58.41%ID^E:0^RecName: Full=SNW domain-containing protein 1;^Eukaryota; Metazoa; Chordata; Craniata; Vertebrata; Euteleostomi; Mammalia; Eutheria; Laurasiatheria; Cetartiodactyla; Ruminantia; Pecora; Bovidae; Bovinae; Bos	.	.	.	ENOG410XQGT^SNW domain containing 1	KEGG:bta:326578`KO:K06063	GO:0071013^cellular_component^catalytic step 2 spliceosome`GO:0008024^cellular_component^cyclin/CDK positive transcription elongation factor complex`GO:0016363^cellular_component^nuclear matrix`GO:0071146^cellular_component^SMAD3-SMAD4 protein complex`GO:0035257^molecular_function^nuclear hormone receptor binding`GO:0042974^molecular_function^retinoic acid receptor binding`GO:0046332^molecular_fu…	.
Cluster-569.41283_TR83691|c0_g1	Cluster-569.41283_TR83691|c0_g1_i1	.	.	.	.	.	.	.	.	.	.	.	.
Cluster-114335.0_TR20704|c0_g1	Cluster-114335.0_TR20704|c0_g1_i2	.	.	.	.	.	.	.	.	.	.	.	.
Cluster-114335.0_TR20704|c0_g1	Cluster-114335.0_TR20704|c0_g1_i1	.	.	.	.	.	.	.	.	.	.	.	.
Cluster-170748.0_TR74713|c1_g17	Cluster-170748.0_TR74713|c1_g17_i1	.	.	Cluster-170748.0_TR74713|c1_g17_i1|m.776	137-883[-]	.	.	.	.	.	.	.	.
Cluster-32125.0_TR139763|c0_g1	Cluster-32125.0_TR139763|c0_g1_i1	.	.	.	.	.	.	.	.	.	.	.	.
Cluster-797.0_TR262623|c0_g1	Cluster-797.0_TR262623|c0_g1_i1	.	.	.	.	.	.	.	.	.	.	.	.
Cluster-149968.0_TR69763|c0_g1	Cluster-149968.0_TR69763|c0_g1_i1	.	.	.	.	.	.	.	.	.	.	.	.
Cluster-82072.0_TR101504|c0_g1	Cluster-82072.0_TR101504|c0_g1_i1	.	.	.	.	.	.	.	.	.	.	.	.
Cluster-144526.0_TR71270|c0_g1	Cluster-144526.0_TR71270|c0_g1_i2	SALM_DROME^SALM_DROME^Q:1191-709,H:785-935^72.67%ID^E:2e-70^RecName: Full=Homeotic protein spalt-major;^Eukaryota; Metazoa; Ecdysozoa; Arthropoda; Hexapoda; Insecta; Pterygota; Neoptera; Endopterygota; Diptera; Brachycera; Muscomorpha; Ephydroidea; Drosophilidae; Drosophila; Sophophora`SALM_DROME^SALM_DROME^Q:249-1,H:1242-1329^54.55%ID^E:3e-20^RecName: Full=Homeotic protein spalt-major;^Eukaryota…	.	Cluster-144526.0_TR71270|c0_g1_i2|m.777	1-1806[-]	SALM_DROME^SALM_DROME^Q:158-366,H:723-935^58.93%ID^E:3e-71^RecName: Full=Homeotic protein spalt-major;^Eukaryota; Metazoa; Ecdysozoa; Arthropoda; Hexapoda; Insecta; Pterygota; Neoptera; Endopterygota; Diptera; Brachycera; Muscomorpha; Ephydroidea; Drosophilidae; Drosophila; Sophophora`SALM_DROME^SALM_DROME^Q:520-602,H:1242-1329^54.55%ID^E:2e-20^RecName: Full=Homeotic protein spalt-major;^Eukaryot…	PF12874.5^zf-met^Zinc-finger of C2H2 type^249-269^E:0.059`PF13894.4^zf-C2H2_4^C2H2-type zinc finger^275-297^E:0.00016`PF12874.5^zf-met^Zinc-finger of C2H2 type^275-294^E:0.0068`PF00096.24^zf-C2H2^Zinc finger, C2H2 type^275-297^E:2.7e-06`PF13912.4^zf-C2H2_6^C2H2-type zinc finger^275-299^E:0.044`PF12874.5^zf-met^Zinc-finger of C2H2 type^563-585^E:0.016	.	.	ENOG410ZE3Z^-Drosophila	KEGG:dme:Dmel_CG6464`KO:K19871	GO:0005634^cellular_component^nucleus`GO:0046872^molecular_function^metal ion binding`GO:0043565^molecular_function^sequence-specific DNA binding`GO:0003700^molecular_function^transcription factor activity, sequence-specific DNA binding`GO:0044212^molecular_function^transcription regulatory region DNA binding`GO:0048098^biological_process^antennal joint development`GO:0046845^biological_process^b…	.
Cluster-144526.0_TR71270|c0_g1	Cluster-144526.0_TR71270|c0_g1_i3	SALM_DROME^SALM_DROME^Q:2759-2277,H:785-935^72.67%ID^E:1e-67^RecName: Full=Homeotic protein spalt-major;^Eukaryota; Metazoa; Ecdysozoa; Arthropoda; Hexapoda; Insecta; Pterygota; Neoptera; Endopterygota; Diptera; Brachycera; Muscomorpha; Ephydroidea; Drosophilidae; Drosophila; Sophophora`SALM_DROME^SALM_DROME^Q:1817-1542,H:1242-1343^60.58%ID^E:1e-28^RecName: Full=Homeotic protein spalt-major;^Euka…	.	Cluster-144526.0_TR71270|c0_g1_i3|m.781	1023-3380[-]	SALM_DROME^SALM_DROME^Q:156-368,H:719-935^58.33%ID^E:5e-70^RecName: Full=Homeotic protein spalt-major;^Eukaryota; Metazoa; Ecdysozoa; Arthropoda; Hexapoda; Insecta; Pterygota; Neoptera; Endopterygota; Diptera; Brachycera; Muscomorpha; Ephydroidea; Drosophilidae; Drosophila; Sophophora`SALM_DROME^SALM_DROME^Q:522-613,H:1242-1343^60.58%ID^E:1e-29^RecName: Full=Homeotic protein spalt-major;^Eukaryot…	PF12874.5^zf-met^Zinc-finger of C2H2 type^251-271^E:0.08`PF13894.4^zf-C2H2_4^C2H2-type zinc finger^277-299^E:0.00022`PF00096.24^zf-C2H2^Zinc finger, C2H2 type^277-299^E:3.7e-06`PF12874.5^zf-met^Zinc-finger of C2H2 type^277-296^E:0.0092`PF13912.4^zf-C2H2_6^C2H2-type zinc finger^277-301^E:0.06`PF12874.5^zf-met^Zinc-finger of C2H2 type^560-582^E:0.021`PF13894.4^zf-C2H2_4^C2H2-type zinc finger^587-60…	.	.	ENOG410ZE3Z^-Drosophila	KEGG:dme:Dmel_CG6464`KO:K19871	GO:0005634^cellular_component^nucleus`GO:0046872^molecular_function^metal ion binding`GO:0043565^molecular_function^sequence-specific DNA binding`GO:0003700^molecular_function^transcription factor activity, sequence-specific DNA binding`GO:0044212^molecular_function^transcription regulatory region DNA binding`GO:0048098^biological_process^antennal joint development`GO:0046845^biological_process^b…	.
Cluster-144526.0_TR71270|c0_g1	Cluster-144526.0_TR71270|c0_g1_i3	SALM_DROME^SALM_DROME^Q:2759-2277,H:785-935^72.67%ID^E:1e-67^RecName: Full=Homeotic protein spalt-major;^Eukaryota; Metazoa; Ecdysozoa; Arthropoda; Hexapoda; Insecta; Pterygota; Neoptera; Endopterygota; Diptera; Brachycera; Muscomorpha; Ephydroidea; Drosophilidae; Drosophila; Sophophora`SALM_DROME^SALM_DROME^Q:1817-1542,H:1242-1343^60.58%ID^E:1e-28^RecName: Full=Homeotic protein spalt-major;^Euka…	.	Cluster-144526.0_TR71270|c0_g1_i3|m.786	325-630[-]	.	.	.	.	.	.	.	.
[truncated: 426,279+ more rows]

## Sheet: CNS-Neuropeptides
Transcript	Neuropeptide	Protein	Comment	Nucleotide sequence	Peptide sequence
[truncated: 111 more rows]

## Sheet: CNS-GPCRs
Transcript	Neuropeptide receptor	Protein	Tmhmm	Nucleotide sequence	Peptide sequence
A-Family GPCRs
[truncated: 108 more rows]

## Sheet: CNS-TKRs
Transcript	Neuropeptide receptor	Protein	Nucleotide sequence	Peptide sequence
[truncated: 15 more rows]

## Sheet: Carma_YO-transcriptome annot.
#gene_id	transcript_id	sprot_Top_BLASTX_hit	RNAMMER	prot_id	prot_coords	sprot_Top_BLASTP_hit	Pfam	SignalP	TmHMM	eggnog	Kegg	gene_ontology_blast	gene_ontology_pfam	transcript	peptide
[truncated: 379,599+ more rows]

## Sheet: YO-Neuropeptides
Transcript	Neuropeptide	Protein	Comment	Nucleotide sequence	Peptide sequence
[truncated: 80 more rows]

[truncated: 2 more sheets: YO-GPCRs, YO-TKRs]
